# Supplementary material for: The sustainable impact of an educational approach to improve the appropriateness of laboratory test orders in the ICU
Source: PLoS One. 2019 May 1;14(5):e0214802. doi: 10.1371/journal.pone.0214802 (PMC6493704; doi:10.1371/journal.pone.0214802)
Supplement: S1 Dataset — (XLS) [file pone.0214802.s001.xls]

## Sheet: all clinical data
2010
	age	sex	ICU length of stay	LOS > 6 d	MV length			catheter duration	n catheter	artrial line duration	n arterial line	urinary tube duration	NIV duration	death	immunosuppression	SAPS II
2010-01-01	34	1	6	0	3	1	1					3		0	0	46
	63	1	4	0	4	2	1	4	1	4	1	4		1	0	64
	44	1	10	1	9	3	1	4	1	10	1	10	1	0	0	44
	63	0	2	0		4								0	1	43
	18	0	2	0	1	5	1					2		0	0	29
	14	1	3	0	2	6	1					2		0	0	44
	82	0	3	0		7							3	0	0	36
	56	0	28	1	24	8	1	28	1	24	1	24	4	0	0	57
	51	1	6	0	3	9	1			6	1	4	3	0	0	37
	57	1	8	1	4	10	1	7	1	7	1	7	4	0	0	57
	20	1	10	1	10	11	1	10	1	10	1	10		0	0	53
	75	1	67	1	60	12	1	72	2	67	1	67		0	0	50
	48	1	2	0		13								0	0	13
	73	0	6	0	4	14	1	6	1	6	1	6		0	0	55
	56	0	8	1	5	15	1					5	3	0	0	29
	69	0	3	0		16								0	0	27
	40	1	2	0	2	17	1	2	1	2	1	2		1	0	87
	21	1	6	0	4	18	1	5	1	5	1	6		0	0	51
	70	1	2	0	2	19	1	2	1	2	1	2		1	0	112
	78	0	15	1	15	20	1	15	1			15		1	1	88
	54	1	3	0	2	21	1	3	1	3	1	3	1	0	1	57
	22	1	2	0		22								0	0	23
	84	1	2	0	2	23	1	2	1	2	1	2		1	0	80
	45	1	12	1	12	24	1	12	2	12	1	12		1	1	53
	39	1	22	1	18	25	1	20	2	22	1	22		0	0	36
	52	1	6	0	6	26	1					6		0	0	53
	37	0	21	1	21	27	1	21	1	21	1	21		1	0	51
	85	1	2	0		28							1	0	0	33
	78	1	17	1	15	29	1	24	2	17	1	17		0	0	79
	59	0	3	0		30						3		0	1	48
	69	1	17	1	9	31	1	12	2	12	1	17	3	0	1	61
	64	1	12	1	9	32	1	12	1	12	1	12	1	0	0	37
	15	0	2	0		33								0	0	15
	91	0	2	0		34						2	1	0	0	41
	69	1	3	0	3	35	1	3	1	3	1	3		1	0	59
			319				26									49.9429
		sex	duree rea	Réa > 6 j	Durée VM			Durée KT	nbre de KT veineux	duree Kt art	nbre KT art	Durée SU	duree VNI	dc	immunodpre	IGS2
fev 2010
	52	1	4	0		1		4	1	4	1	4		0	1	55
	52	1	3	0	3	2	1	3	1	3	1	3		1	1	55
	82	0	11	1	9	3	1	11	1	11	1	11		0	0	72
	57	0	15	1		4		15	1	15	1	15	7	0	1	38
	63	1	35	1	14	5	1	70	2	35	1	35	21	0	0	74
	73	1	20	1	16	6	1	22	2	5	1	20	5	1	1	65
	81	1	10	1		7						10	10	1	0	43
	45	0	2	0		8								0	0	15
	34	0	8	1	7	9	1	3	1	7	1	7		0	0	58
	47	1	5	0	4	10	1					4		0	0	45
	89	0	3	0	3	11	1	3	1	3	1	3		1	0	73
	20	1	3	0	2	12	1					2		0	0	45
	58	1	6	0	6	13	1	6	1	6	1	6		1	0	97
		0	120	1	120	14	1	137	4	120	2	120			0	60
	77	0	11	1	7	15	1	5	1	11	1	11		0	0	52
	31	1	4	0	3	16	1					3		0	0	43
	41	1	5	0	4	17	1					5		0	0	36
	58	0	13	1	7	18	1	9	2	7	1	7		0	0	53
	22	1	6	0	6	19	1	6	1	6	1	6		0	0	53
	82	0	6	0	4	20	1					6	2	0	0	44
	87	0	2	0	2	21	1	2	1	2	1	2		1	0	85
	36	0	6	0	5	22	1	5	1	6	1	6		0	0	56
	59	1	12	1	7	23	1	11	2	7	1	7		0	0	72
	42	0	5	0	4	24	1					4		0	0	52
	84	1	5	0		25							5	0	0	50
	35	0	3	0		26				3	1			0	0	33
	59	0	3	0	2	27	1					2		0	0	58
	75	1	10	1	10	28	1	10	1	10	1	10		1	0	80
	59	1	14	1	14	29	1	14	1	14	1	14		1	0	56
	62	1	2	0		30							2	0	0	33
	58	0	4	0		31							4	0	0	35
	64	0	3	0	2	32	1	2	1	2	1	3		0	0	47
	76	0	43	1	15	33	1	79	4	43	2	43	28	1	0	34
	58	0	7	1	4	34	1			5	1	5	3	0	0	37
	64	1	5	0	5	35	1	5	1	5	1	5		1	0	48
	85	0	4	0		36						4		0	0	59
	55	0	4	0		37						3		0	0	16
	38	1	13	1	12	38	1	14	2	13	1	13		0	1	75
2010-03-01			435				28									52.6842
	age	sex	duree rea	Réa > 6 j	Durée VM			Durée KT	nbre de KT veineux	duree Kt art	nbre KT art	Durée SU	duree VNI	dc	immunodpre	IGS2
	77	0	2	0		1							2	0	0	40
	45	0	2	0		2								0	0	30
	64	1	2	0	2	3	1	4	2	2	1	2		1	0	105
	84	1	16	1	10	4	1	16	1	16	1	16	3	0	0	52
	72	1	16	1	6	5	1	18	2	16	1	16	8	0	1	84
	72	1	5	0	4	6	1					4		0	1	58
	71	0	10	1	6	7	1	10	1	10	1	10	3	0	1	54
	48	0	13	1	11	8	1	12	1	12	1	13		0	0	37
	46	1	2	0		9		2	1				2	0	1	64
	53	1	5	0		10						5		0	0	37
	57	0	7	1	6	11	1	4	1	4	1	4		0	0	53
	53	1	36	1	20	12	1	28	1	36	1	36	8	0	0	59
	54	1	5	0	4	13	1	4	1	4	1	5		0	0	60
	74	1	27	1	17	14	1	21	1	27	1	27	4	0	0	34
	75	0	8	1		15							8	0	0	31
	16	1	2	0		16								0	0	20
	61	1	5	0		17		3	1	4	1	4	5	0	0	76
	79	1	2	0		18								0	0	39
	74	0	14	1	14	19	1	16	2	14	1	14		1	0	78
	46	1	3	0	2	20	1					2		0	0	50
	60	1	3	0	3	21	1	3	1	3	1	3		1	1	78
	78	0	9	1	8	22	1	9	1	9	1	9	2	0		97
	87	0	2	0	2	23	1	2	1	2	1	2		0	0	34
	65	0	3	0	3	24	1					3		0	0	36
	85	1	16	1	11	25	1	11	2	11	1	16	3	1	0	51
		1	6	0		26		5	1			5		0	0	42
	55	1	4	0	3	27	1	4	1	4	1	4		0	0
	59	0	4	0	2	28	1					2		0		44
	70	0	14	1	12	29	1	15	2	14	2	14		0	0	74
	60	1	3	0	2	30	1	2	1	2	1	2		0	1	44
		0	3	0	1	31	1	6	2	3	1	3	1	1	1	44
	22	0	2	0	2	32	1	2	1	2	1	2		0	0	99
	55	0	2	0		33							2	0	0	28
	65	1	14	1	14	34	1	14	1	14	1	14		1	0	37
	74	0	25	1	17	35	1	31	2	25	3	25	9	1	0	41
	31	0	3	0	2	36	1					2		0	0	40
	41	1	3	0	2	37	1					2		0	0	50
	72	0	13	1	10	38	1	13	1	13	1	13		0	0	44
			311				28									52.5405
	age	sex	ICU length of stay	LOS > 6 d	MV length			catheter duration	n catheter	artrial line duration	n arterial line	urinary tube duration	NIV duration	death	immunosuppression	SAPS II
2010-04-01
	26	1	2	0		1						2		0	0	30
	40	1	12	1	10	2	1	12	2	12	1	12	2	0	0	72
	79	0	3	0		3						3	3	0	0	34
	79	1	7	1	4	4	1	5	1	5	1	7		0	0	49
	69	1	42	1		5										40
	80	1	20	1	20	6	1	50	3	20	1	20		1	0	83
	82	1	3	0		7						3	1	0	0	27
	58	1	9	1	8	8	1	8	1	9	1	9		0	0	66
	72	1	12	1	12	9	1	24	2	12	1	12		1	0	83
	66	1	4	0		10							2	0	0	39
	78	0	8	1	5	11	1			8	1	8	4	0	0	72
	84	0	22	1	22	12	1	22	2	22	1	22		1	0	58
	68	1	12	1	11	13	1	12	1			12		0	0	54
	15	1	2	0	1	14	1			2	1	2		0	0	38
	77	1	9	1	4	15	1			8	1	9		0	0	72
	83	1	2	0		16						2		0	0	39
	85	1	13	1	11	17	1	13	1	13	1	13	2	0	0	65
	86	0	1	0	1	18	1	2	2	1	1	1		1	0	90
	67	0	3	0	2	19	1			3	1	3		0	0	38
	74	1	6	0	4	20	1	12	2	6	1	6		0	0	92
	60	1	5	0		21		5	1	5	1	5	5	0	1	53
	60	1	7	1		22								0	1	38
	55	0	3	0	3	23	1	3	1	3	1	3		1	0	106
	66	1	14	1	14	24	1	14	1	14	1	14		1	0	92
	65	1	4	0		25		4	1			2		0	1
	68	0	13	1	11	26	1	13	1	13	1	13		0	0	87
	46	0	4	0		27						4	4	0	0	34
	72		3	0		28
	77	0	2	0		29						2		0	0	52
	79	1	3	0	2	30	1	3	1	3	1	3		0	0	65
	56	1	3	0		31						3		0	0	40
	32	0	3	0	2	32	1	3	1			3		0	0	41
	72	1	33	1	26	33	1	33	1	33	1	33		0	0	40
	44	1	7	1	5	34	1	7	1	7	1	7	1	0	0	32
	67	0	1	0		35								0	0	36
	74	0	1	0	1	36	1	1	1	1	1	1		1	0	100
	38	1	2	0		37								0	0	17
	44	1	6	0	6	38	1	6	1	6	1	6		1	0	83
	77	0	2	0	2	39	1	4	2	2	1	2		1	0	71
	21	0	6	0	5	40	1	6	1	6	1	6		0	0	52
	62	1	3	0	3	41	1	3	1	3	1	3		1	1	105
	50	1	25	1	21	42	1	25	1	25	2	25		0	1	64
	57	0	7	1		43				7	1	7	5	0	0	43
	81	0	26	1		44	27	8	1	26	1	26	26	0	0	66
2010-05-01			375													58.5238
	age	sex	ICU length of stay	LOS > 6 d	MV length			catheter duration	n catheter	artrial line duration	n arterial line	urinary tube duration	NIV duration	death	immunosuppression	SAPS II
	44	1	4	0	3	1	1	3	1	4	1	4		0	0	58
	79	0	3	0	3	2	1	3	1	3	1	3		1	0	100
	64	1	1	0		3								0	0	32
	46	1	44	1	34	4	1	44	2	44	1	44	4	0	0	61
	57	0	12	1		5		12	1	12	1	12	7	1	0	23
	62	1	2	0		6								0	0	21
	30	1	5	0		7		4	1	4	1	4		0	1	45
	30	1	1	0	1	8	1	1	1	1	1	1		1	1	90
	85	1	6	0	6	9	1			6	1	6		0	0	61
	47	1	46	1	40	10	1	46	1	46	1	46	1	0	0	44
	57	1	1	0	1	11	1	1	1	1	1	1		1	1	110
	41	0	2	0		12								0	0	18
	52	0	9	1	5	13	1	7	1	6	1	7		0	0	26
	52	0	6	0		14		5	1	6	1	6		0	0	32
	72	0	13	1	11	15	1	16	2	13	1	13	2	0	0	61
	70	0	2	0		16						2		0	0	25
	66	1	2	0	2	17	1	2	1	2	1	2		1	0	105
	51	0	30	1	23	18	1	26	2	30	1	30	2	0	0	27
	58	1	5	0		19				5	1	5	5	0	0	40
	37	1	2	0		20								0	0	23
	82	0	12	1	11	21	1	6	1	3	1	13		0	0	46
	75	0	1	0	1	22	1	1	1	1	1	1		1	0	105
	23	1	2	0		23								0	0	23
	42	1	6	0		24							6	0	0	33
	95	0	7	1		25						7	5	0	0	44
	63	1	4	0		26							3	0	0	30
	44	0	5	0	4	27	1	5	1	5	1	5	1	0	0	40
	44	0	10	1	4	28	1	1	4	1	4	1	1	0	0	41
	66	0	15	1	14	29	1	15	1	15	1	15		0	0	53
	63	1	31	1	29	30	1	31	2	31	1	31		0		58
	62	1	5	0		31		5	1			5	2	0	0	42
	57	0	2	0		32								0	0	39
	58	1	15	1	13	33	1	15	1	15	2	15		0	0	42
	55		4	0	3	34	1			4	1	4		0	0	58
	54	0	2	0		35								0	0	23
	70	0	3	0		36		5	2	3	1	3	2	0	0	35
	70	0	4	0		37						4		0	0	30
	37	1	4	0	2	38	1	4	1	4	1	4		0	0	49
	78	1	3	0		39								0	0	38
	23	0	2	0		40						2		0	0	17
			333				20									46.2
2010-06-01
	age	sex	ICU length of stay	LOS > 6 d	MV length			catheter duration	n catheter	artrial line duration	n arterial line	urinary tube duration	NIV duration	death	immunosuppression	SAPS II
	50	1	9	1	8	1	1	8	1	8	1	8		0	0	53
	79	1	20	1	6	2	1	20	2	20	1	11	14	0	0	78
	22	0	2	0		3						2		0	0	45
	22		4	0	3	4	1			4	1	4		0	0	45
	49	1	1	0	1	5	1	2	2	1	1	1		0	0	75
	63	0	4	0		6						4	4	0	0	32
	71	0	3	0	3	7	1	1	1	1	1	1		0	0	43
	44	1	2	0		8						2		0	0	18
	22	0	3	0		9								0	0	22
	85	0	1	0		10			0		0	1	1	0	0	35
	87	0	2	0		11						2		0	0	45
	46	1	23	1	1	12	1	23	1	23	1	23	19	0	0	57
	57	1	1	0	1	13	1	1	1	1	1	1		1	1	105
	77	1	5	0		14						5	5	1	1	73
	70	1	56	1	51	15	1	37	2	56	2	56	4	0	0	39
	41	1	3	0	2	16	1					2		0	0	28
	71	1	1	0	1	17	1	1	1	1	1	1		1	0	95
	41	0	4	0	3	18	1	4	1	4	1	4		0	0	60
	73	0	10	1		19		10	1	10	1	10	4	0	0	48
	23		3	0	2	20	1					2		0	0	32
	23		1	0		21								0	0	20
	19	0	2	0		22								0	0	16
	26	1	2	0	2	23	1	2	1	2	1	2		1	0	98
	45	0	1	0	1	24	1	1	1	1	1	1		1	1	123
	54	1	8	1	8	25	1	16	3	8	1	8		1	1	73
	18	1	2	0		26								0	0	20
		0	1	0		27
	67	0	5	0	3	28	1					5	3	0	0	41
	75	1	5	0	5	29	1	10	1	5	1	5		1	0	80
	59	0	12	1	10	30	1	12	1	11	1	12	3	0	0	53
	68	0	1	0		31						1		0	0	40
	59	1	20	1	15	32	1	20	2	20	2	20	2	1	0	76
	80	1	6	0		33						5	5	0	0	44
	69	0	2	0		34						2		0	0	35
	77	1	1	0		35						1		0	0	50
	39	1	2	0	2	36	1					2		0	0	21
	61	1	44	1	24	37	1	41	4	44	1	44	5	0	0	54
	66	1	11	1	10	38	1	22	2	11	1	11		0	0	74
	38	1	12	1	11	39	1	11	1	11	1	11		0	0	68
2010-07-01			295				22									53
	age	sex	ICU length of stay	LOS > 6 d	MV length			catheter duration	n catheter	artrial line duration	n arterial line	urinary tube duration	NIV duration	death	immunosuppression	SAPS II
	21	1	2	0	2	1	1	2	1	2	1	2		1	0	100
	77	1	1	0		2						1		0	0	44
	28	1	3	0	2	3	1	3	1	3	1	3		0	0	39
	32	1	7	0	4	4	1	11	2	7	1	7		0	0	37
	50	1	6	0		5				5	1	6	6	0	0	29
	40	0	4	0	3	6	1	3	1	3	1	4		0	0	19
	73	1	15	1	12	7	1	15	1	15	1	15		0	0	73
	46	1	2	0		8						2		0	0	49
	69	0	9	1	9	9	1	9	2	9	1	9		1	0	73
	74	0	2	0		10		2	1	2	1	2		0	0	66
	65	1	6	0	2	11	1			3	1	3		0	0	56
	62	0	6	0		12		5	1	5	1	6		0	1	55
	79	0	13	1	12	13	1	13	1	13	1	13		0	0	53
	75	0	3	0		14						3	2	0	1	55
	17	1	9	1	8	15	1					9		0	0	55
	77	0	2	0		16						2	2	0	0	43
	44	1	3	0	3	17	1	3	1	3	1	3		1	0	60
	32	1	5	0	3	18	1	3	1	3	1	3		0	0	38
	33	1	6	0	4	19	1			5	1	6	2	0	0	45
	18	1	1	0		20						1		0	0	21
	84	0	9	1	8	21	1	9	1	9	1	9	1	1	1	78
	32	1	3	0	2	22	1					3		0	0	40
	87	1	7	1	3	23	1			7	1	7	4	0	0	56
	65	1	5	0	2	24	1					4		0	0	32
	50	1	13	1	9	25	1	13	1	13	1	13		0	0	63
	74	1	8	1	7	26	1	8	1	8	1	8		0	0	67
	21	0	4	0	3	27	1			3	1	4		0	0	45
	77	1	1	0	1	28	1	1	1	1	1	1		1	0	78
	75	1	3	0		29						3		0	0	43
	43	1	4	0	3	30	1					3		0	0	39
	69	1	9	1	9	31	1	9	1	9	1	9		1	0	53
	66	1	3	0	3	32	1	3	1	3	1	3		1	0	69
	47	1	6	0	5	33	1	4	1	4	1	6		0	0	38
	58	1	2	0		34				2	1	2	2	0	1	66
	80	1	13	1	9	35	1	9	1	9	1	12		0	0	69
	45	1	2	0		36						2		0	0	24
	47	0	2	0		37						2		0	0	25
	46	1	2	0	2	38	1	2	1	2	1	2		1		105
	64	0	31	1		39						31		0	0	40
	53	0	6	0	5	40	1	6	1	6	1	6		0	0	45
	41	1	5	0	2	41	1	2	1	2	1	2		1	0	81
	30	1	4	3		42						3		0	0	37
	67	1	10	1	8	43	1	20	2	10	1	10	2	1	1	52
	79	0	4	0		44		4	1	4	1	4	4	0	0	39
	74	1	23	1	10	45	1	23	1	23	1	23	13	0	1	62
	63	1	1	0	1	46	1	1	1	1	1	1		1	0	86
	47	0	3	0	2	47	1					2		0	0	32
	79	0	5	0	2	48	1	5	1	5	1	5		0	1	45
	63	1	2	0		49							2	0	0	33
	66	1	2	0		50								0	0	37
	38	1	3	0	3	51	1	3	1	3	1	3		1	0	63
	50	1	4	0	3	52	1	3	1			4		0	0	44
	16	0	2	0	2	53	1	2	1	2	1	2		1	0	65
	23	0	5	0		54						5		0	0	23
	60	0	5	0	4	55	1	5	1	5	1	5		0	0	55
aout 2010			316				37									51.6182
	age	sex	ICU length of stay	LOS > 6 d	MV length			catheter duration	n catheter	artrial line duration	n arterial line	urinary tube duration	NIV duration	death	immunosuppression	SAPS II
	54	0	5	0	3	1	1	5	1	5	1	5		0	0	55
	57	0	3	0	3	2	1	3	1	3	1	3		1	0	50
	77	0	2	0		3							2	0	0	32
	18	1	3	0		4								0	0	13
	84	0	1	0	1	5	1	1	1	1	1	1		1	0	100
	60	0	13	1	3	6	1	6	1	7	1	13	11	0	0	44
	33	1	6	0	3	7	1	4	1	5	1	3		0	0	50
	73	1	2	0		8		2	1	2	1	2	2	0	0	31
	52	0	4	0	1	9	1	4	1	4	1	4	2	1	0	45
	60	0	5	0	1	10	1	5	1	5	1	5		0	1	38
	60	0	9	1	6	11	1	18	2	3	1	9		0	0	82
	43	0	2	0		12								0	1	45
	27	0	3	0	2	13	1	2	1	2	1	3		0	0	35
	66	1	2	0	2	14	1	2	1	2	1	2		1	0	105
	77	1	6	0		15		12	2	6	1	6	6	0	1	54
	87	0	2	0	2	16	1	2	1	2	1	2		1	0	105
	21	0	22	1	22	17	1	22	1	22	1	22		0	1	66
	48	0	13	1	11	18	1	7	1			13		0	0	42
	83	0	9	1	6	19	1	9	1	6	1	9		0	0	76
	49	0	5	0	3	20	1					3		0	0	56
	41	1	3	0	2	21	1					3		0	0	52
	66	0	5	0	5	22	1	5	1	5	1	5		0	0	51
	42	0	3	0		23								0	0	44
	82	0	36	1	34	24	1	70	2	35	1	35	1	1	0	58
	46	1	5	0	4	25	1	5	1	5	1	5		0	0	67
	65	1	2	0	2	26	1	2	1	2	1	2		0	0	35
	43	1	5	0		27		3	1	5	1	5		0	0	46
	47	1	18	1		28		18	1	18	1	18	18	0	1	49
	47	1	14	1	11	29	1			5	1	11		0	0	44
	37	0	16	1	11	30	1	12	1	14	1	14		0	1	64
	70	1	5	0	5	31	1					5		1	0	50
	62	1	15	1	15	32	1	30	2	15	1	15		0	0	44
	68	1	10	1	6	33	1	10	1	10	1	10	4	0	0	46
	68	1	10	0		34						3		0	0	43
	68	1	3	0		35						3		0	0	50
	64	0	3	0		36								0	0	50
	27	1	3			37		3	1			3		0	0	47
	52	1	6	0	5	38	1	5	1	5	1	5		0	0	50
	61	0	4	0		39		4	1	4	1	4	2	0	0	50
	37	1	1			40						1		0	0	32
	59	1	2	0		41						2		0	1	35
	46	1	10	1		42		10	1	10	1	10	10	0	1	41
	46	0	2	0		43						2		0	1	33
	59	0	3	0	3	44	1	6	1	3	1	3		1	0	84
	54	1	21	1	18	45	1	21	1	21	1	21	4	0	0	35
	64	0	12	1	12	46	1	24	2	12	1	12		1	1	65
	60	1	15	1		47		9	1	9	1	15	15	0	0	33
	16	1	3	0		48								0	0	7
	84	0	3	0		49		3	1	3	1	3	3	0	0	51
	60	1	2	0	2	50	1	2	1			2	1	0	0	29
	43	0	3	0	1	51	1					3		0	0	45
	81	0	11	1		52				11	1	11	11	0	0	48
	63	1	8	1	3	53	1	8	1	8	1	8		0	0	59
	63	1	2	0		54								0	0	49
			381				32									50.1852
	age	sex	ICU length of stay	LOS > 6 d	MV length			catheter duration	n catheter	artrial line duration	n arterial line	urinary tube duration	NIV duration	death	immunosuppression	SAPS II
2010-09-01
						1
	55	1	14	1	12	2	1	12	1	12	1	12		0	0	50
	46	1	3	0	2	3	1	3	1	3	1	3		0	0	45
	44	0	3	0	2	4	1					2		0	0	39
	50	0	2	0		5							2	0	0	23
	50	0	3	0		6							3	0	0	25
	74	1	16	1		7		16	1	16	1	16	16	0	1	46
	67	1	8	1		8		8	1	8	1	8	8	0	0	35
	62	1	14	1	12	9	1	28	2	14	1	14		1	0	81
	63	1	10	1	10	10	1			10	1	10		1		46
	60	0	2	0	2	11	1	4	2	2	1	2		0	0	60
	59	1	11	1		12						9	9	0	1	31
	62	1	23	1	8	13	1	11	1	23	1	23	12	0	0	53
	48	1	3	0		14								0	0	25
	42	1	4	0	3	15	1	4	1	4	1	4		0	0	60
	68	1	12	1	8	16	1	24	2	12	1	12		0	0	106
	75	0	7	1	7	17	1	14	2	7	1	7		1	0	97
	44	0	71	1	71	18	1	71	8	71	3	71	1	1	1	80
	68	1	11	1	11	19	1	11	1	11	1	11		1	0	86
	27	0	2	0		20								0	0	27
	22	0	4	0	3	21	1					4		0	0	38
	23	1	2	0		22						2	1	0	0	23
	60	0	2	0		23						2		0	1	59
	77	0	3	0		24		3	1			3		0	0	60
	67	1	2	0		25						2	2	0	0	51
	63	1	2	0		26							2	0	0	24
	20	0	5	0	4	27	1	5	1	5	1	5		0	0	36
	44	1	10	1	8	28	1	10	1	9	1	10		0	1	75
	70	0	4	0	3	29	1	3	1	3	1	3		1	0	65
	33	0	5	0	4	30	1	5	1	5	1	4		0	0	33
	73	1	9	1	7	31	1	9	1	9	1	9		0	0	54
	77	1	14	1	12	32	1	28	2	14	1	14	2	0	0	69
	60	1	2	0		33							1	0	0	39
	61	0	11	1	9	34	1			11	1	11		1	0	58
	24	0	3	0	2	35	1					3		0	0	35
			297				21									51
	age	sex	ICU length of stay	LOS > 6 d	MV length			catheter duration	n catheter	artrial line duration	n arterial line	urinary tube duration	NIV duration	death	immunosuppression	SAPS II
2010-10-01
	73	1	2	0		1						2		0	0	45
	32	0	2			2						2		0	0	9
	87	0	1	0	1	3	1	1	1	1	1	1		1	0	65
	36	0	2			4								0	0	6
	81	0	10	1	10	5	1	10	1	10	1	10		1	0	65
	45	0	2	0		6								0	0	23
	57	1	2	0		7							2	0	1	55
	24	1	2	0	2	8	1					2		0	0	25
	41	0	7	1	5	9	1	7	1	7	1	7		0	0	77
	43	1	4	0	3	10	1			3	1	3		0	0	51
	55	0	5	0	4	11	1					5		0	0	46
	28	0	11	1	9	12	1	22	2	11	1	11	2	0	0	87
	31	1	4	0	3	13	1					4		0	0	38
	58	1	4	0	3	14	1					3		0	0	45
	66	1	12	1	11	15	1	12	1	12	1	12		0	0	46
	81	0	13	1	10	16	1	7	1	13	1	13	2	0	1	64
	31	1	4	0		17						4		0	0	16
	79	1	12	1	7	18	1	12	1	10	1	12	4	0	0	65
	66	1	2	0		19						2		0	0	33
	77	1	1	0	1	20	1	1	1	1	1	1		0	0	55
	61	0	2	0	2	21	1	2	1	2	1	2		1	0	107
	31	0	7	1	6	22	1					7		0	0	56
	66	1	5	0	3	23	1	10	2	5	1	5		0	0	88
	32	0	4	0		24						4		0	0	24
	22	0	5	0	3	25	1	4	1	5	1	5		0	0	63
	89	0	2	0		26						2	2	0	0	50
	89	0	2	0		27						2	2	0	0	50
	67	0	6	0	6	28	1	6	1	6	1	6		0	0	66
	21	1	3	0		29						3		0	0	36
	69	1	4	0	4	30	1	8	2	4	1	4		1	0	80
	88	1	9	1	4	31	1	5	1	7	1	9		0		59
	87	0	2	0		32						2	2	1	0	99
	38	1	3	0	2	33	1					2		0	0	33
	57	1	4			34						4		0	1	41
	74	0	2	0		35								0	1	41
	51	1	3	0		36						3		0	0	23
	51	1	2	0		37						2		0	0	16
	58	1	4	0		38				4	1	4	3	0	1	35
	74	1	2	0	2	39	1	2	1	2	1	2		1	0	96
	78	1	2	0		40		1	1			2	2	0	1	73
	56	1	20	1	18	41	1	40	3	20	2	20		0	0	89
	77	1	9	1	5	42	1	18	2	9	1	9	5	0	0	77
	58	0	4	0	2	43	1					3		0	0	54
	45	1	3	0	2	44	1	3	1	3	1	3		0	0	54
	60	1	2	0	2	45	1	4	2	2	1	2		1	0	100
	54	0	2	0		46				2	1	2		0	1	25
	80	1	1	0	1	47	1	1	1	1	1	1		1	0	100
	64	1	8	1	8	48	1	8	1	8	1	8		0	0	53
	73	0	3	0		49		2	1			3		0	0	60
	85	0	5	0	5	50	1	5	1	5	1	5		1	0	87
	65	0	3	0	3	51	1	6	2	3	1	3		1	1	101
	23	1	3	0		52								0	0	22
	46	1	2	0		53								0	1	48
	46	1	3	0		54						3		0	1	36
	77	1	16	1	16	55	1	32	2	16	1	16		0	0	69
	57	0	12	1	11	56	1	12	1	12	1	12	1	0	0	42
	72	0	14	1	11	57	1	28	2	14	2	14	1	0	0	71
	81	1	1	0	1	58	1	1	1	1	1	1		1	0	70
	44	0	2	0		59						2		0	0	32
	26	1	4	0		60				4	1	4		0	0	19
			292				35									54.35
2010-11-01
	age	sex	ICU length of stay	LOS > 6 d	MV length			catheter duration	n catheter	artrial line duration	n arterial line	urinary tube duration	NIV duration	death	immunosuppression	SAPS II
	78	1	15	1	13	1	1	15	1	13	1	15		0		58
	70	0	11	1	10	2	1	11	1	11	1	11		0	0	70
	69	1	8	1	6	3	1	7	1	8	1	8	3	0		50
	47	1	1	0		4								0	0	20
	48	0	15	1	15	5	1	30	3	15	2	15		1	1	65
	46	0	12	1	11	6	1	24	2	12	1	12		0	0	94
	46	1	7	1	5	7	1					6		0	0	59
	47	1	7	1	6	8	1	6	1	6	1	7		0	0	61
	57	1	2	0	2	9	1	2	1	2	1	2		1	0	86
	41	1				10
	89	1	2	0	2	11	1	2	1	2	1	2		1	0	95
	68	0	4	0	4	12	1	12	3	4	1	4		1		97
	30	0	3	0	2	13	1					3		0		34
	44	1	3	0		14								0	0	44
	61	1	15	1	13	15	1	30	2	15	1	15	2	0	0	75
	46	1	10	1	5	16	1	10	1	10	1	10	4	0	0	42
	58	1	1	0	1	17	1	1	1	1	1	1		1	0	78
	75	1	7	1	6	18	1	12	2	7	1	7		0	0	77
	63	1	2	0	2	19	1	2	1	2	1	2		0	0	33
	61	1	4			20						4	4	0	1	47
	54	1	6	0		21				5	1	6	6	0	0	22
	77	1	15	1	15	22	1	15	1	15	1	15		1		66
	84	0	3	0	3	23	1	3	1	3	1	3		1		84
	39	0	4	0	3	24	1	4	1	4	1	4		0	0	30
	88	1	4	0	3	25	1			3	1	3		1	0	101
	61	1	6	0		26							6	0	0	29
	90	0	3	0		27						3	3	0	0	64
	66	1	4	0	4	28	1	4	1	4	1	4		1	0	91
	24	1	4	0	2	29	1	8	2	3	1	4		1	1	62
	87	1	7	1	4	30	1	7	1	7	1	7	3	0	0	84
	65	1	3	0	3	31	1	3	1	3	1	3		1	0	76
	47	1	1	0	1	32	1	1	1	1	1	1		1	1	81
	23	0	3	0		33		2	1	3	1	3	2	0	0	23
	38	0	3	0	2	34	1					3		0	0	39
	65	1	3	0	3	35	1	6	2	3	1	3		1	0	116
	68	0	1	0		36								0		22
	73	1	4	0	4	37	1					3		0	0	37
	51	1	3	0	2	38	1							0	0	67
	77	0	13	1	11	39	1	12	1	12	1	12		0	0	81
	60	1	3	0	1	40	1	3	1	3	1	3	2	0	1	59
	41	0	2	0	1	41	1	1	1			2		0	0	53
	53	1	12	1	12	42	1	12	1	12	1	12		0		40
	40	0	2	0	2	43	1					2		0	0	42
	46	1				44
	35	0	11	1	10	45	1	11	1	11	1	11		0	0	66
	56	1	3	0		46		3	1	3	1	3		0	0	47
	68	1	3	0	2	47	1					3		0	0	33
	26	0	15	1	12	48	1	15	1	13	1	15		0	0	41
	35	0	2	0		49								0	0	15
	30	1	3	0	3	50	1					3		0	0	45
	41	1	1	0		51						1		0	1	30
	59	0	4	0		52						4	4	0		35
	60	1	4	0		53						4		0	0	55
	40	0	23	1	21	54	1	23	1	23	1	23		0	0	37
	63	1	3	0		55							3	0	0	24
	63	1	2	0		56							1	0	0	24
	29	0	2	0		57		2	1					0		34
	67	1	4	0	4	58	1	4	1	4	1	4		1	0	88
	70	1	9	1	9	59	1	27	3	9	1	9		1	0	92
	64	1	4	0		60							4	0		33
	59	1	2	0	1	61	1					2	1	0	0	61
	74	0	5	0		62				4	1	5	5	0		40
	54	1	5	0	4	63	1					5		0	0	24
	53	1	2			64								0	1	33
	62	0	4	0	3	65	1	4	1	4	1	4		0	0	37
	55	1	12	1	12	66	1	12	1	12	1	12		1	0	53
	64	1	3	0		67						3		0	0	29
	80	1	4	0	3	68	1					4		0	0	56
			368				46									54.3333
	age	sex	ICU length of stay	LOS > 6 d	MV length			catheter duration	n catheter	artrial line duration	n arterial line	urinary tube duration	NIV duration	death	immunosuppression	SAPS II
dec - 2010
	38	1	15	1	15	1	1	15	1	15	1	15		0	0	41
	36	1	5	0	2	2	1			5	1	5		0	0	47
	40	0	3	0		3		3	1	3	1	3		0	0	36
	54	1	12	1	12	4	1	12	1	12	1	12		1	0	95
	64	1	2	0	2	5	1	2	1	2	1	2		0	0	64
	64	1	7	1	7	6	1	7	1	7	1	7		1	0	56
	82	0	3	0	3	7	1	6	2	3	1	3		1	0	84
	53	1	5	0	2	8	1					5		0	0	57
	56	1	2	0	2	9	1	2	1	2	1	2		1	0	38
	61	1	10	1		10				10	1		10	0	0	42
	32	0	47	1	43	11	1	94	3	47	2	47		0	0	85
	50	0	2	0		12						2		0	0	17
	57	0	1	0	1	13	1	1	1	1	1	1		1	0	90
	79	0	19	1	18	14	1	19	1	19	1	19		0	0	84
	24	1	2	0		15								0	0	28
	78	0	14	1	7	16	1	14	1	14	1	14	8	0	0	46
	52	0	5	0	3	17	1	5	1	5	1	5		0	0	39
	78	0	2	0		18						2	2	0	0	35
	70	0	2	0	2	19	1	2	1	2	1	2		1	0	80
	72	0	8	1	8	20	1	11	2	8	1	8		1	0	79
	69	1	34	1	20	21	1	34	1	34	2	34	1	0	0	40
	52	0	3	0	3	22	1	3	1	3	1	3		0	0	43
	38	0	3	0	3	23	1					3		0	0	36
	21	0	9	1	6	24	1	9	1	9	1	9	1	0	0	62
	39	0	3	0		25							3	0	0	24
	62	1	10	1	10	26	1	10	1	10	1	10		0	1	59
	68	1	5	0	3	27	1	5	1	5	1	5		0	0	37
	44	1	3	0	3	28	1			3	1	3		0	0	61
	69	1	6	0	3	29	1	6	1			6		0	0	61
	21	1	2	0		30								0	1	28
	21	1	2	0		31								0	0	28
	25	0	2	0	2	32	1	2	1	2	1	2		0	0	56
	58	0	15	1	10	33	1	15	1	30	2	15	1	0	0	52
	21	1	4	0		34						4		0	1	28
	25	1	2	0	2	35	1					2		0	0	39
	51	1	5	0	4	36	1	4	1	4	1	4		0	0	50
	51	1	3	0		37		3	1	3	1	3		0	0	50
	59	1	2	0	2	38	1	2	1	2	1	2		1	0	95
	77	0	5	0	4	39	1	5	1			5		0	0	65
	63	1	6	0	6	40	1	6	1	6	1	6		1	0	87
	73	1	7	1		41						7	6	0	0	53
	72	1	5	0		42		5	1	5	1	5	5	0	1	81
	70	0	20	1	14	43	1	40	2	20	1	20	6	0	0	81
	58	1	14	1	6	44	1	14	1	14	1	14	5	0	0	37
	88	0	4	0		45		4	1	4	1	4	3	1	0	85
	51	0	8	1	6	46	1	4	1			8		0	0	37
	81	1	1	0	1	47	1	1	1	1	1	1		1	0	95
	72	0	2	0		48								0	0	40
	75	1	9	1	7	49	1	9	2	9	1	9		0	0	77
	84	1	2	0	2	50	1	2	1	2	1	2		1	0	75
	50	0	11	1	10	51	1	11	1	11	1	11	1	1	1	79
	58	1	6	0	3	52	1	6	1	6	1	6	1	0	0	40
	75	1	6	0		53							6	0	0	34
	75	1	4			54							4	0	0	43
	44	1	19	1	14	55	1	15	1	19	1	19		0	0	35
	73	0	2	0		56		2	1	2	1	2		0	0	54
	51	1	2	0	2	57	1	2	1			2		0	0	50
	33	0	2	0		58								0	0	15
	37	0	2	0		59		2	1	2	1	0		0	0	40
			416				40									54.1525
2011
janv	age	sex	ICU length of stay	LOS > 6 d	MV length			catheter duration	n catheter	artrial line duration	n arterial line	urinary tube duration	NIV duration	death	immunosuppression	SAPS II
	65	0	4	0	3	1	1			4	1	4		0	0	68
	62	1	10	1	9	2	1	20	2	10	1	10		0	0	84
	83	1	7	1	4	3	1	7	1	7	1	7	2	0	0	54
	17	1	9	1	8	4	1	9	1	9	1	9		0	0	59
	72	1	37	1	37	5	1	47	3	37	1	37		1	0	92
	67	1	5	0	3	6	1	5	1	5	1	5		0	0	55
	79	1	5	0	5	7	1	5	1	5	1	5	1	0	0	51
	76	0	2	0		8				2	1	2		0	0	44
	35	0	1	0		9								0	0	35
	55	0	8	1	3	10	1					8		0	0	56
	71	0	16	1	14	11	1	28	2	14	1	16		0	0	63
	71	0	7	1	6	12	1	7	1	7	1	7		0	0	73
	65	0	4	0	4	13	1	4	1	4	1	4		1	0	69
	57	1	5	0	3	14	1	5	1	5	1	5		0	0	42
	78	1	5	0	4	15	1	5	1	5	1	5		0	0	50
	49	0	2	0		16							2	0	0	28
	70	1	6	0	5	17	1	6	1	6	1	6		0	0	30
	31	1	3	0	2	18	1	3	1	3	1	3		0	0	38
	57	1	31	1	24	19	1	31	1	24	1	31		1	0	48
	27	0	7	1	4	20	1	7	1	7	1	7		0	0	23
	67	1	8	1		21		16	2	8	1	8	7	0	1	41
	87	1	5	0		22						5		0	0	58
	71	1	6	0		23						6	6	0	0	42
	48	1	4	0	4	24	1					4		0	0	25
	81	0	5	0		25		5	1	5	1	5		0	0	57
	66	0	6	0		26		12	2	6	1	6		1	0	40
	79	0	6	0		27							6	0	0	49
	84	0	3	0		28		3	1	3	1	3	2	0	1	49
	83	1	22	1	22	29	1	44	2	22	1	22		1	0	87
	50	1	6	0	5	30	1	6	1	6	1	6		0	0	39
	84	0	2	0	2	31	1	2	1	2	1	2		1	0	85
	36	1	8	1	8	32	1	16	2	8	1	8		1	0	44
	52	1	6	0		33						6	3	0	0	34
	57	1	4	0	4	34	1	4	1	4	1	4		1	0	56
	74	0	6	0		35						6	4	0	0	32
	74	0	7	1		36						7	7	0	0	30
	77	0	2	0		37						2	2	0	0	35
	76	1	4	0	4	38	1	4	1	4	1	4		1	0	76
	68	1	7	1	4	39	1	7	1	7	1	7		0	0	40
	51	0	17	1	11	40	1	17	1	17	1	17		0	0	49
	65	1	2	0		41						2		0	0	31
	77	0	4	0		42				4	1	4	4	0	0	37
	30	0	4	0	3	43	1	4	1	4	1	4		0	0	62
	33	0	3	0	2	44	1	3	1	3	1	3	1	0	1	28
	54	1	20	1	19	45	1	20	1	20	1	20		0	1	87
	45	1	2	0	2	46	1	4	2	2	1	2		1	0	98
	72	0	25	1	23	47	1	42	2	25	1	25	2	1	0	82
	63	1	6	0	6	48	1	6	1	6	1	6		1	1	62
	17	1	3	0		49	1					3		0	0	30
	61.3878		377				33									51.9796
fev 2011	age	sex	ICU length of stay	LOS > 6 d	MV length			catheter duration	n catheter	artrial line duration	n arterial line	urinary tube duration	NIV duration	death	immunosuppression	SAPS II
	65	1	22	1	9	1	1	22	1	22	1	22		1	0	66
	74	1	1	0	1	2	1	1	1	1	1	1		0	0	50
	54	1	5	0	1	3	1	10	2	5	1	5	3	0	1	83
	54	1	3	0		4		3	1	3	1	3	1	0	1	45
	83	0	5	0		5						2	2		0	66
	44	1	2	0	2	6	1	2	1	2	1	2		1	1	102
	37	1	3	0	2	7	1					3		0	0	32
	45	1	32	1	27	8	1	64	2	32	2	32	5	0	1	58
	64	1	9	1	7	9	1	9	1	9	1	9		0	0	64
	70	0	8	1	7	10	1	8	1	8	1	8	1	0	1	42
	72	0	4	0	2	11	1	4	1	4	1	4	1	0	0	45
	59	1	5	0	4	12	1	5	1	5	1	5		0	0	49
	21	0	6	0	6	13	1			5	1	6		0	0	24
	65	0	2	0		14						2		0	1	48
	62	1	13	1	11	15	1	13	1	13	1	13	1	0	0	48
	58	1	8	1		16		8	1	8	1	8	4	0	1	46
	72	0	19	1	14	17	1	29	2	10	2	19	4	0	0	94
	72	0	2	0	2	18	1	2	1	2	1	2		0	0	94
	59	0	5	0		19		5	1	5	1	5	5	0	0	22
	85	1	5	0	3	20	1	5	1	5	1	5	2	0	1	47
	44	1	2	0	2	21	1	2	1	2	1	2		0	0	49
	44	1	2	0		22		2	1	2	1	2	2	0	0	36
	56	0	3	0		23								0	0	24
	56	0	4	0	3	24	1					4		0	0	56
	74	0	21	1	15	25	1	21	1	21	1	21	6	0	1	57
	85	0	1	0	1	26	1	1	1	1	1	1		1	0	80
	65	0	2	0		27		2	1			2		0	0	28
	41	1	20	1	19	28	1	20	1	20	1	20		0	0	52
	79	1	1	0	1	29	1	1	1	1	1	1		1	0	86
	85	1	8	1	5	30	1	8	1	8	1	8	5	0	0	66
	49	1	3	0	2	31	1	3	1			3		0	0	57
	46	1	10	1	5	32	1	10	1	10	1	10	5	0	0	51
	71	1	35	1	35	33	1	50	3	35	2	35		1	0	62
	59	1	2	0	2	34	1	1				2		0	0	15
	58	1	5	0	3	35	1	5	1	5	1	5	1	0	0	41
	58	1	5	0	3	36	1	5	1	5	1	5	1	0	0	80
	18	0	5	0	4	37	1	4	1	4	1	4		0	0	23
	39	1	2	0	2	38	1					2		0	0	35
	56	0	4	0	3	39	1	4	1	4	1	4		0	0	68
	43	0	3	0		40		3	1	3	1	3		0	0	53
	60	1	2	0	1	41	1					2		0	0	45
	83	0	4	0		42						4		0	0	61
	79	1	3	0		43						3	1	0	0	37
	36	1	3	0	3	44	1			3	1	3		0	0	27
	79	0	4	0	4	45	1	4	1	4	1	4	1	0	0	36
	45	1	29	1	28	46	1	28	2	29	2	29	2	0	0	39
	78	1	1	0	1	47	1	1	1	1	1	1		1	0	101
	50	1	2	0	2	48	1	2	1	2	1	2		1	1	71
	63	0	4	0		49								0	1	48
	86	1	1	0	1	50	1	1	1	1	1	1		1	0	78
	43	0	3	0	2	51	1					3		0	0	55
	43	0	4	0	3	52	1	3	1	3	1	4		0	0	66
	32	0	4	0	1	53	1	4	1	4	1	4	3	1	0	57
	69	1	5	0	3	54	1	10	2	5	1	5	1	0	0	69
	39	1	2	0		55								0	0	20
	85	0	9	1	4	56	1			8	1	9	5	0	0	56
	73	1	2	0	2	57	1	2	1	2	1	2		1	0	100
	21	1	2	0		58		2	1			2		0	0	40
	33	0	5	0	4	59	1					5		0	0	49
	41	0	9	1	9	60	1	13	2	9	1	9		0	0	33
	57.9833		395				46									53.8667
2011-03-01	age	sex	ICU length of stay	LOS > 6 d	MV length			catheter duration	n catheter	artrial line duration	n arterial line	urinary tube duration	NIV duration	death	immunosuppression	SAPS II
	56	1	3	0		1		3	1	3	1	3	2	0	1	31
	86	0	10	1	10	2	1	10	1	10	1	10		1	0	69
	58	1	2	0	2	3	1	2	1	2	1	2		1	1	91
	60	0	8	1	6	4	1	8	1	8	1	8	2	0	0	50
	66	0	3	0		5				3	1	3		0	0	27
	66	0	19	1	10	6	1	19	1	16	1	19	2	0	0	52
	76	0	2	0		7						2		0	1	33
	49	1	2	0		8		2	1	2	1	2	2	0	0	32
	50	1	9	1	6	9	1	9	1	9	1	9	2	0	0	61
	50	0	16	1	15	10	1	16	2	16	1	16		0	0	39
	64	1	12	1	12	11	1	12	1	12	1	12		0	1	59
	57	1	27	1	21	12	1	27	1	27	1	27		0	0	78
	54	1	10	1	7	13	1	10	1	10	1	10		0	1	57
	46	0	3	0		14						3		0	0	55
	62	1	30	1	20	15	1	30	1	30	1	30	1	0	0	49
	72	0	2	0		16							2	0	0	36
	72	0	5	0	4	17	1					5	1	0	0	47
	50	1	14	1	2	18	1	14	1	14	1	14	7	0	0	57
	52	1	18	1	13	19	1	18	1	18	1	18	6	0	1	79
	87	1	2	0		20		2	1	2	1	2		0	0	34
	64	1	2	0	2	21	1	2	1	2	1	2		1	0	90
	37	0	3	0	2	22	1					0		0	0	36
	70	1	10	1		23		10	1	10	1	10	10	0	1	58
	60	1	16	1	16	24	1	32	2	16	1	16	1	0	0	51
	85	0	9	1	6	25	1	9	1	9	1	9		0	0	58
	74	0	3	0	3	26	1	3	1	3	1	3		1	0	81
	73	0	8	1		27		8	1	8	1	8	8	1	0	38
	59	1	33	1	33	28	1	33	1	33	1	33		1	1	49
	58	1	3	0	2	29	1	3	1			3		0	0	24
	40	0	5	0	1	30	1	2	1	2	1	5		1	0	45
	75	1	3	0	1	31	1	6	2	3	1	3		0	0	68
	69	0	38	1	38	32	1	38	1	38	1	38		0	0	69
	79	0	1	0	1	33	1	1	1	1	1	1		1	0	100
	79	1	5	0	3	34	1	5	1	5	1	5		0	0	49
	58	1	7	1	4	35	1	7	1	7	1	7		0	0	53
	70	1	7	1	4	36	1	4	1	4	1	4		0	0	75
	56	1	3	0		37						3		0	1	41
	74	0	3	0	3	38	1	3	1	3	1	3		1	0	98
	47	1	4	0	3	39	1	4	1	4	1	4	1	0	0	50
	78	1	3	0		40		3	1	3	1	3		0	0	38
	63.45		363				29									55.175
2011-04-01	age	sex	ICU length of stay	LOS > 6 d	MV length			catheter duration	n catheter	artrial line duration	n arterial line	urinary tube duration	NIV duration	death	immunosuppression	SAPS II
	60	1	34	1	34	1	1	34	1	34	1	34	1	1	1	66
	60	0	3	0	2	2	1	2	1	2	1	2		0	0	49
	82	1	8	1	8	3	1	8	1	8	1	8		1	0	84
	52	1	8	1		4							8	0		33
	56	0	2	0		5								0	0	13
	66	1	1	0		6								0	0	28
	40	1	3	0	2	7	1	2	1	3	1	3		0	0	51
	69	0	7	1	5	8	1	7	1	7	1	7		0	0	74
	55	1	2	0	2	9	1	2	1	2	1	2		0	0	36
	57	1	17	1	17	10	1	17	1	17	1	17		1	0	51
	58	1	5	0		11		5	1	5	1	5	5	0	0	78
	48	1	2	0		12								0	0	28
	61	1	2	0	1	13	1					2		0	0	42
	54	0	11	1	10	14	1	22	2	11	1	11	1	0	0	55
	75	0	10	1	7	15	1	10	1	10	1	10	3	0	0	74
	73	1	13	1	9	16	1	13	1	13	1	13	4	1	0	70
	55	0	13	1		17		13	1	13	1	13	4	0	1	36
	55	0	6	0		18		6	1	6	1	6	1	0	1	29
	53	1	2	0		19		2	1	2	1	2	2	0	0	25
	27	0	1	0	1	20	1	1	1	1	1	1		0	0	65
	76	0	10	1		21		7	1	7	1	7	7	0	0	35
	77	0	7	1		22		3	0	6	1	7	7	0	0	60
	69	0	3	0		23						3	3	0	0	35
	85	1	20	1		24		20	2	20	1	20	20	0	0	33
	62	1	1	0	1	25	1	1	1	1	1	1		1	0	60
	83	0	17	1	17	26	1	17	1	17	1	17		0	1	63
	59	1	16	1	5	27	1	32	2	16	1	16	1	0	1	58
	58	0	15	1	15	28	1	30	2	15	1	15		1	0	93
	58	1	1	0		29		1	1					0	0	17
	60	1	3	0	1	30	1	3	1	3	1	3		0	0	46
	17	0	4	0		31								0	0	22
	40	0	3	0		32		3	1	3	1	3		0	1	41
	75	1	9	1	8	33	1	9	1	9	1	9		0	0	59
	45	1	5	0		34						5	5	0	0	19
	75	1	10	1	4	35	1	10	1	10	1	10	1	0	0	71
	75	1	4	0		36		4	1	4	1	4	1	0	0	71
	55	0	7	1	7	37	1	7	1	7	1	7		1	0	80
	49	1	5	0		38		5	1	5	1	5	5	0	1	38
	41	0	3	0	2	39	1	3	1	3	1	3		0	0	53
	73	1	3	0		40								0	0	31
	73	1	5	0		41		5	1	5	1	5		0	0	47
	62	0	10	1	9	42	1	10	1	10	1	10		0	0	75
	42	1	10	1	5	43	1	9	1	9	1	10		0	0	46
	55		2	0	2	44	1	2	1	2	1	2		1	0	66
	30	1	6	0	5	45	1	6	1	6	1	6		0	0	43
	58.8889	0	5	0				5	1	5	1	5		0	0	30
	58.8889		334				25									49.5435
2011-05-01	age	sex	ICU length of stay	LOS > 6 d	MV length			catheter duration	n catheter	artrial line duration	n arterial line	urinary tube duration	NIV duration	death	immunosuppression	SAPS II
	77	0	3	0	3	1	1	3	1	3	1	3		1	1	66
	80	1	2	0		2						2	2	0	0	41
	69	0	7	1	7	3	1	7	1	7	1	7		0	0	64
	30	0	2	0		4						2		0	0	33
	66	1	2	0		5						2		0	0	48
	63	0	12	1	10	6	1	12	1	12	1	12		0	0	90
	74	1	12	1	11	7	1	11	1	12	1	12		0	0	91
	74	1	9	1	3	8	1	9	1	9	1	9		0	0	70
	34	1	5	0		9		5	1	5	1	5	3	0	1	50
	78	1	6	0	5	10	1	7	1	7	1	7		0	0	48
	82	1	14	1	8	11	1	14	1	14	1	14	1	0	0	77
	81	0	2	0		12						2		0	0	66
	39	1	37	1	22			67	2	37	1	37	1	0	0	75
	46	1	28	1	24			28	1	28	1	28		1	0	58
	87	1	1	0	1			1	1	1	1	1		1		91
	64	1	11	1	11			11	1	11	1	11		1	0	64
	76	0	3	0						3	1	3	3	0	0	53
	52	1	7	1	3			7	1	7	1	7		0	1	62
	40	0	13	1	9			13	1	13	1	13		0	0	45
	74	0	18	1	13			25	2	18	1	18		0	0	95
	76	0	4	0									3	0	0	37
	61	0	3	0	2			2	1	2	1	2		0	0	35
	64	1	17	1	14			28	2	17	1	17		0	0	31
	68	0	17	1	15			17	1	17	1	17		0	0	58
	20	1	4	0								4		0	0	18
	59	1	3	0								3	3	0	1	45
	59	1	42	1	39			57	4	39	1	39	3	1	1	85
	36	0	3	0				6	2			3		0	0	35
	55	1	3	0				3	1	3	1	3	2	0	1	30
	57	1	3	0	2					3	1	3		0	0	33
	60	0	49	1	36			53	3	49	2	49	6	0	1	40
	70	0	3	0					2	1	2	1	3	0	0	45
	49	1	4	0	3					4	1	4		0	0	49
	74	1	5	0	4			5	1	5	1	5		0	0	74
	49	1	10	1	9			18	2	9	1	10		0	0	56
	64	1	2	0	2			2	1	2	1	2		1	0	107
	43	1	10	1	7			9	1	10	1	10	3	0	0	36
	78	1	4	0	2			4	1			4		0	1	31
	62	0	4	0				4	1	4	1	4		0	0	55
	68	0	2	0										0		21
	69	0	2	0	2			2	1	2	1	2		0	0	45
	81	1	2	0	1			2	1	2	1	2		0	0	90
	28	0	31	1	17			31	1	23	2	31	12	0	0	43
	78	1	7	1	4			7	1	5	1	7	1	0	0	62
	61.6818		428				7									55.6364
2011-06-01	age	sex	ICU length of stay	LOS > 6 d	MV length			catheter duration	n catheter	artrial line duration	n arterial line	urinary tube duration	NIV duration	death	immunosuppression	SAPS II
	55	1	5	0	3	1	1	8	2	5	1	5		0	0	55
	50	1	3	0		2		2	1	2	1	2		0	1	26
	77	1	3	0	3	3	1	3	1	3	1	3		1	0	61
	33	1	2	0		4								0	0	25
	88	1	2	0	2	5	1	2	1	2	1	2		1	0	85
	65	0	2	0	1	6	1	2	1	2	1	2		0	0	38
	22	1	2	0		7								0	0	15
	36	1	5	0	3	8	1	5	1	5	1	5		0	0	35
	35	1	11	1		9						11	11	0	0	12
	77	1	3	0	2	10	1	3	1	3	1	3		0	0	55
	67	1	2	0		11						2		0	0	37
	57	0	8	1		12		16	2	8	1	8		0	0	57
	82	1	2	0	2	13	1	2	1	2	1	2	1	1	0	106
	62	1	5	0	4	14	1	5	1	5	1	5		0	0	67
	62	1	2	0	1	15	1	2	1	2	1	2	1	1	0	89
	74	1	5	0	4	16	1	5	1	5	1	5		0	0	84
	60	1	10	1	10	17	1	10	1	10	1	10		1	0	80
	59	1	11	1	8	18	1	11	1	22	2	11	1	0	0	83
	58	1	11	1	9	19	1	11	1	11	1	11		0	0	73
	45	0	5	0	4	20	1	5	1	2	5	1	5	0	0	73
	70	1	4	0	3	21	1	4	1	4	1	4		0	0	48
	70	0	18	1	18	22	1	18	1	18	1	18		1		40
	40	1	5	0		23						5	5	0	0	27
	39	0	24	1	24	24	1	24	1	24	1	24	1	0	0	57
	60	0	35	1	14	25	1	65	2	35	2	35	12	0	0	42
	52	1	5	0	3	26	1	5	1	5	1	5		0	0	55
	36	0	2	0		27		2	1			2	1	0	1	25
	46	1	2	0	2	28	1	2	1	2	1	2		0	0	35
	71	1	8	1	6	29	1	8	1	8	1	8	2	0	0	63
	73	1	8	1	5	30	1	8	1	8	1	8		0	0	44
	80	0	4	0	4	31	1	4	1	4	1	4		1	0	80
	15	0	2	0	2	32	1	2	1	2	1	2		0	0	45
	56	1	46	1	41	33	1	66	3	46	2	46		0	0	92
	84	1	5	0		34						5	5	0	0	53
	35	1	6	0		35								0	0	36
	64	0	3	0	3	36	1	3	1	3	1	3		1	0	68
	43	1	18	1	15	37	1	18	1	18	1	18		0	0	52
	83	0	4	0		38		4	1	4	1	4		0	0	44
	22	0	3	0		39								0	0	25
	75	0	3	0		40						3		0	0	36
	51	0	2	0		41								0	0	28
	84	0	2	0	2	42	1	2	1	2	1	2		1	0	85
	56	0	2	0		43		4	2	2	1	2		0	0	22
	56	1	21	1	16	44	1	30	2	21	1	21	5	0	1	66
	64	1	6	0	5	45	1	6	1	6	1	6		0	0	64
	64	1	3	0	3	46	1	3	1	3	1	3		0	0	75
	61	1	4	0	2	47	1	4	1	4	1	4		0	0	53
	36	0	3	0		48		3	1	3	1	3		0	0	35
	55	1	4	0		49		4	1	4	1	4		0	0	48
	69	1	3	0		50							3	0	0	28
	69	0	2	0	2	51	1	4	2	2	1	2		1	0	76
	82	1	1	0	1	52	1	1	1	1	1	1		1	0	95
	78	0	8	1	8	53	1	19	2	8	1	8		1	0	73
	47	0	4	0	3	54	1	3	1	3	1	3		0	0	45
	57	0	2	0	2	55	1	4	2	2	1	2		1	0	103
	58.3091		371				37									54.8909
2011-07-01	age	sex	ICU length of stay	LOS > 6 d	MV length			catheter duration	n catheter	artrial line duration	n arterial line	urinary tube duration	NIV duration	death	immunosuppression	SAPS II
	19	1	20	1	3	1	1	20	1	20	1	20	16	0	0	36
	62	0	4	0		2								0		45
	57	0	5	0		3		10	2	5	1	5		0	1	65
	40	1	4	0		4		4	1	4	1	4	1	0		26
	37	1	1	0		5						1		0		13
	30	0	5	0	2	6	1	5	1	5	1	5		0		35
	67	0	4	0	2	7	1	4	1	4	1	4		0		34
	61	1	9	1	7	8	1	9	1	9	1	9	3	0		54
	74	0	2	0		9								0		41
	69	1	13	1	12	10	1	13	1	13	1	13	2	0	1	53
	73	1	2	0		11							2			48
	45	0	4	0	3	12	1	4	1	4	1	4		0		52
	62	1	39	1	39	13	1	39	1	39	1	39		1		59
	36	0	1	0		14								0		11
	51	0	3	0		15								0		40
	86	1	4	0		16							4	0		45
	50	1	2	0		17								0		13
	78	0	3	0		18							3	0	0	40
	85	0	9	1	8	19	1	9	1	9	1	9	1	0		48
	35	1	16	1	13	20	1	16	1	16	1	16		0		53
	68	0	13	1	12	21	1	13	1	13	1	13	1	1		46
	28	1	2	0		22										6
	63	0	3	0	2	23	1	3	1	3	1	3		0		38
	47	1	3	0	3	24	1	6	2	3	1	3		1	1	95
	83	0	6	0		25				6	1	6	6	0		54
	79	1	3	0	2	26	1	3	1	3	1	3	1	0		58
	69	1	2	0		27				2	1	2	2			29
	84	0	7	1		28				7	1	7	7			54
	56	1	1	0		29								0		16
	88	1	12	1		30		24	2	12	1	12		0	1	63
	38	1	3	0	2	31	1	2	1	2	1	2		0		35
	58	0	9	1	3	32	1	9	1	9	1	9	2	0		42
	76	1	2	0		33		2	1	2	1	2		0		40
	54	1	1	0	1	34	1	1	1	1	1	1		1		100
	56	1	15	1	13	35	1	25	2	15	1	15	2	0	1	37
	50	1	12	1	5	36	1	12	1	12	1	12	6	0		29
	68	1	2	0		37						2		0		32
	55	1	12	1	12	38	1	12	1	12	1	12		1		58
	57	1	3	0	3	39	1	3	1	3	1	3		1		100
	85	0	2	0	2	40	1	2	1	2	1	2		1		72
	61	1	3	0	2	41	1	3	1	3	1	3		0		63
	59	1	2	0		42							1	0	1	40
	77	1	6	0	4	43	1	6	1	6	1	6		0		68
	61	1	2	0		44							2	0		35
	50	0	3	0	2	45	1	2	1	2	1	3		0		40
	59.7111		279				24									45.8
aout 2011	age	sex	ICU length of stay	LOS > 6 d	MV length			catheter duration	n catheter	artrial line duration	n arterial line	urinary tube duration	NIV duration	death	immunosuppression	SAPS II
	55	1	3	0		1		3	1	3	1	3		0		65
	86	1	4	0		2		4	2	3	1	3		0		36
	68	1	2	0		3								0		28
	57	0	2	0		4		2	1			2		0	1	33
	48	1	3	0	3	5	1	3	1	3	1	3		0		59
	64	1	13	1	9	6	1	13	1	13	1	13	4	0		92
	72	1	3	0	1	7	1	3	1	3	1	3		0		60
	24	1	20	1	20	8	1	20	1	20	1	20		1		63
	40	1	3	0	2	9	1	2	1	2	1	3		0		32
	61	1	4	0		10							3	0		26
	65	1	4	0		11								0	1	59
	76	1	7	1		12		7	1	7	1	7	7	1		65
	20	1	6	0		13		6	1	6	1	6		0		43
	64	1	13	1	6	14	1	13	1	13	1	13	5	0		38
	64	1	7	1	3	15	1	7	1	7	1	7	4	0		40
	74	0	4	0	3	16	1	4	1	4	1	4		0		49
	78	0	2	0		17								0		42
	84	0	1	0	1	18	1	1	1	1	1	1		1		92
	53	0	2	0	2	19	1	4	2	2	1	2		1		110
	51	0	4	0		20		4	1	4	1	4		0		34
	85	1	7	1		21								0		69
	51	1	2	0	2	22	1	4	2	2	1	2		1		89
	85	0	3	0	3	23	1	6	2	3	1	3		1		35
	63	1	9	1	5	24	1	9	1	9	1	9	4	0		65
	52	0	2	0		25								0		28
	51	1	3	0		26								0		27
	87	0	3	0	2	27	1	3	1	3	1	3		0		59
	69	1	6	0	2	28	1	4	1	4	1	6		0		80
	48	1	16	1	10	29	1	16	1	16	1	16	6	0		39
	83	0	2	0		30							2	0		30
	83	1	4	0		31		4	1	4	1	4		0		48
	65	1	10	1	5	32	1	10	1	10	1	10	5	1		58
	40	0	24	1	16	33	1	24	1	24	1	24	8	0		42
	64	1	4	0	3	34	1	4	1	4	1	4	3	0		47
	59	1	10	1	5	35	1	10	1	10	1	10	1	0		52
	85	0	2	0		36								0		30
	56	1	9	1		37		5	1	5	1	9	5	0		47
	56	1	25	1	25	38	1	25	1	25	1	25		1		38
	73	1	6	0	2	39	1						4	0		63
	30	0	4	0	3	40	1	3	1	3	1	4		0		36
	79	1	18	1	18	41	1	26	2	18	1	18		1		70
	60	1	3	0		42		3	1	3	1	3		0		60
	69	0	11	1		43								0		61
	78	0	3	0		44							2	0		48
	30	1	2	0	2	45	1	2	1	2	1	2		0		19
	67	1	14	1	6	46	1	14	1	14	1	14	9	0		35
	86	0	2	0		47								0		72
	59	0	29	1	26	48	1	29	1	29	1	29		0		47
	54	1	6	0	6	49	1	6	1	6	1	6		1		66
	79	0	1	0	1	50	1	2	2	1	1	1		1		89
	63		347				29									52.3
2011-09-01	age	sex	ICU length of stay	LOS > 6 d	MV length			catheter duration	n catheter	artrial line duration	n arterial line	urinary tube duration	NIV duration	death	immunosuppression	SAPS II
	83	0	8	1	7	1	1	7	1	7	1	7	1	0		69
	26	0	2	0		2		2	1	2	1	2		0	0	31
	26	0	55	1	50	3	1	85	3	55	2	55	1	0	0	50
	60	1	2	0		4						2		0	1	20
	44	0	6	0		5		6	1	6	1	6		0	0	32
	23	0	2	0		6						2		0	0	7
	68	1	4	0		7							4	0	0	52
	58	0	3	0		8		3	1	3	1	3		0	1	34
	20	1	9	1		9		18	2	9	1	9		0	0	36
	29	0	5	0		10		5	1	5	1	5	1	0	0	17
	29	1	5	0		11								0	0	31
	52	1	5	0		12		5	1	5	1	5		0	0	64
	43	0	5	0	4	13	1	5	1	5	1	5		0	0	22
	70	1	17	1	17	14	1	34	2	17	1	17		1	1	51
	46	1	24	1	22	15	1	48	1	24	1	24		0	0	45
	74	1	8	1	5	16	1	8	1	8	1	8	1	0	0	66
	74	1	1	0	1	17	1	1	1	1	1	1		1	0	106
	71	0	2	0		18								0	0	51
	80	0	2	0	2	19	1	2	1	2	1	2		1	0	98
	52	1	3	0		20								0	0	40
	54	0	4	0	2	21	1			4	1	4				32
	40	0	7	1	1	22	1	11	1	7	1	7	3	0	0	32
	86	0	7	1	3	23	1	7	1	7	1	7	4	0	0	74
	45	1	4	0		24							3	0	0	30
	73	1	4	0	4	25	1	4	1	4	1	4		1	1	59
	87	0	4	0		26							4	0	0	50
	67	1	6	0	4	27	1	4	1	4	1	4		0	0	53
	42	0	1	0	1	28	1	2	2	1	1	1		1	1	114
	70	0	4	0		29		2	1	2	1	2	2	0	0	44
	63	1	4	0	4	30	1	4	1	4	1	4		1	0	70
	65	1	13	1	13	31	1	13	1	13	1	13		1	0	93
	40	0	3	0		32				3	1	3	3	0	0	40
	78	1	12	1	10	33	1	12	1	12	1	12	1	0	0	69
	79	0	4	0	4	34	1	8	1	4	1	4		1	0	65
	60	1	2	0		35		2	1	2	1	2		0	0	25
	58	1	11	1	4	36	1	11	1	11	1	11	3	0	0	54
	87	0	2	0		37							2	0	0	44
	86	1	2	0	2	38	1	2	1	2	1	2		1	0	90
	71	1	3	0		39		6	2	3	1	3		0	0	43
	66	1	31	1	30	40	1	31	1	31	1	31		0	0	65
	41	1	17	1	16	41	1	17	1	17	1	17		0	0	54
	56	1	5	0	3	42	1	10	2	5	1	5		1	1	62
	57	1	8	1	4	43	1	8	1	8	1	8		0	0	54
	60	0	28	1	23	44	1	36	2	28	1	28	5	0	0	74
	54	1	2	0	2	45	1	4	2	2	1	2		1	0	90
	39	0	8	1	3	46	1	15	2	8	1	8	5	0	0	66
	65	0	4	0		47								0	1	38
	83	0	8	1		48		8	1	8	1	8	7	0	1	49
	73	1	30	1	30	49	1	30	1	30	1	30		1	0	50
	27	1	81	1		50								0	0	50
	19	1	2	0	1	51	1					2		0	0	41
	27	0	3	0		52						3		0	0	25
	56.6538		492				29									52.3269
2011-10-01	age	sex	ICU length of stay	LOS > 6 d	MV length			catheter duration	n catheter	artrial line duration	n arterial line	urinary tube duration	NIV duration	death	immunosuppression	SAPS II
	65	1	5	0	2	1	1	5	1	5	1	5		0	0	65
	64	1	28	1	28	2	1	28	1	28	1	28		1	0	67
	81	0	20	1	18	3	1	34	2	20	1	20	1	1	0	39
	21	1	2		2	4	1					2		0	0	44
	50	0	9	1	8	5	1	9	1	9	1	9	1	0	0	41
	46	1	30	1	28	6	1	30	2	30	2	30		0	0	57
	65	1	11	1	10	7	1	10	1	10	1	10		0	0	79
	57	0	5		3	8	1	5	1	5	1	5		0	0	46
	60	1	8	1	7	9	1	8	1	8	1	8		0	0	52
	69	1	18	1		10						17	17	0	0	30
	85	0	7	1		11							5	0	0	35
	57	0	11	1	5	12	1	15	2	11	1	11	1	0	0	87
	42	0	4		4	13	1	4	1	4	1	4		1	0	85
	54	1	7	1	4	14	1	4	1	4	1	4		0	0	85
	65	1	5	0	4	15	1	10	2	5	1	5		0	0	89
	81	0	1	0		16								0	0	12
	46	1	44	1	29	17	1	64	2	44	1	44	17	0	0	80
	78	1	7	1		18							5	0	0	52
	59	1	2	0	2	19	1	4	1	2	1	2		1	0	90
	45	0	4		3	20	1	4	1	4	1	4		0	0	63
	40	0	46	1	33	21	1	46	1	46	1	46	6	0	0	38
	74	0	2	0	2	22	1	2	1	2	1	2		1	0	104
	67	0	4	0	3	23	1	3	1	3	1	3		0	0	82
	73	0	21	1	21	24	1	21	1	21	1	21		1	1	74
	34	0	3	0	2	25	1	2	1	2	1	2		0	0	39
	56	0	21	1	17	26	1	40	2	21	1	21		0	0	38
	66	1	5	0	3	27	1	3	1	3	1	3		0	0	61
	66	1	14	1	11	28	1	22	2	14	1	14		0	0	36
	33	1	2	1		29						1		0	0	25
	80	1	1	0	1	30	1	1	1	1	1	1		0	0	107
	59.3		347				25									60.0667
2011-11-01	age	sex	ICU length of stay	LOS > 6 d	MV length			catheter duration	n catheter	artrial line duration	n arterial line	urinary tube duration	NIV duration	death	immunosuppression	SAPS II
	18	1	3	0		1						2	2	0	0	57
	37	1	20	1		2		20	1	20	1	20	18	0	1	57
	60	0	2	0	2	3	1	4	2	2	1	2		1	0	77
	32	0	13	1	8	4	1	20	2	13	1	13		1	1	46
	56	0	3	0	2	5	1	2	1	2	1	3		0	0	38
	52	1	24	1	18	6	1	24	1	24	1	24	6	1	0	56
	64	1	2	0		7		4	2	2	1	2		0	0	42
	36	1	3	0	3	8	1					3		0	0	32
	53	1	4			9		6	2	4	1	4		0	0	53
	79	1	4	0	3	10	1	4	1	4	1	4		1	0	77
	64	0	2	0	2	11	1	4	1	2	1	2		1	0	96
	65	1	5	0	4	12	1	4	1	4	1	5		0	0	45
	36	1	4	0	3	13	1	4	1	4	1	4		0	0	37
	61	0	15	1	15	14	1	30	2	15	2	15		1	1	91
	38	1	5			15		5	1	5	1	5	5	0	0	47
	60	1	9	1	7	16	1	9	1	9	1	9		0	0	87
	61	1	7	1	7	17	1	7	1	7	1	7		0	0	56
	91	0	4	0		18						4	3	0	0	51
	81	1	9	1	6	19	1	9	1	9	1	9	1	0	0	71
	50	0	3	0	2	20	1					2		0	0	36
	63	1	5	0		21						5	5	0	0	32
	70	1	5			22							5	0	0	25
	61	0	48	1		23		88	4	48	2	48	45	0	1	66
	80	1	4	0		24		4	1			4	4	0	0	46
	69		1	0		25		1	1			1	1	0	0	48
	75	1	4			26				4	1	4	4	0	1	59
	57	1	5	0	3	27	1	5	1	5	1	5	3	0	0	40
	46	1	1			28								0	0	22
	61	1	13	1	13	29	1	13	1	13	1	13		1	0	62
	58	1	5	0	5	30	1	5	1	5	1	5		1	1	89
	76	0	32	1	32	31	1	32	1	32	1	32		0	0	87
	62	0	9	1		32				9	1	9	9	0	0	46
	59	1	2	0	2	33	1	4	2	2	1	2		1	1	102
	53	0	4	0	3	34	1	3	1	3	1	4		0	0	53
	68	1	5	0		35							5	0	0	24
	21	1	5	0		36		5	1	5	1	5	5	0	0	34
	75	0	3	0		37		3	1	3	1	3		0	0	25
	60	0	6	0	3	38	1	6	1	6	1	6		1	0	80
	84	0	3	0		39							3	0	0	40
	48	1	9	1	7	40	1	14	2	7	1	7		0	0	60
	69	0	5	0		41						5		0	0	57
	58.7561		315				22									54.8537
dec 2011	age	sex	ICU length of stay	LOS > 6 d	MV length			catheter duration	n catheter	artrial line duration	n arterial line	urinary tube duration	NIV duration	death	immunosuppression	SAPS II
	46	0	11	1	4	1	1	10	1	10	1	10	1			41
	45	1	4	0	4	2	1	4	1	4	1	4		1	0	93
	17	1	2	0		3										24
	76	1	16	1	16	4	1	16	1	16	1	16		1	0	57
	81	0	12	1	10	5	1	12	1	8	1	12		0	1	56
	39	1	3	0	4	6	1	4	1	4	1	4				32
	39	1	3	0		7									1
	48	1	8	1	3	8	1	8	1	8	2	8	2		0	33
	48	1	11	1	10	9	1	20	2	10	1	10		0	0	33
	45	1	3	0		10						3		0	0	42
	52	0	4	0	3	11	1		0	3	1	3				39
	63	1	10	1	10	12	1	10	1	10	1	10		1	0	48
	58	1	17	1	13	13	1	24	2	16	1	16		0		43
	83	0	7	1	3	14	1	7	1	7	1	7	4	0	0	94
	20	0	5	0	3	15	1					3		0	0	44
	75	1	2	0		16		2	1	2	1	2		0	1	37
	65	1	7	1	5	17	1	7	1	7	1	7				50
	50	0	6	0		18				6	1	6	6			18
	65	1	1	0		19										32
	53	1	6	0		20							6	0	0	31
	88	0	4	0		21		4	1	4	1	4			0	57
	41	0	2	0		22								0	0	17
	72	1	2	0	2	23	1	2	1	2	1	2	1	1	0	89
	53	1	2	0	2	24	1	2	1	2	1	2		1	0	75
	84	0	5	0	3	25	1	5	1	5	1	5	2	1	0	89
	49	0	2	0	2	26	1		0	1	1	2		0	0	38
	56	0	4	0	4	27	1	8	2	4	1	4		1	1	73
	56	1	5	0	3	28	1	3	1	3	1	3		0	0	35
	75	0	2	0		29										16
	56	1	8	1	7	30	1	7	1	7	1	7		0	0	59
	64	0	3	0		31								0	1	41
	74	1	3	0		32		6	2	6	1	3	3			48
	71	1	14	1	9	33	1	14	1	14	1	14	2	0	0	62
	62	1	6	0		34							6	0	0	44
	75	1	14	1	8	35	1	14	1	8	1	14		0	1	71
	38	0	14	1	5	36	1	24	2	14	1	14	6	0	0	73
	67	0	9	1	6	37	1	6	1	6	1	6	3	0	0	58
	66	1	3	0	3	38	1	6	2	3	1	3		1	0	113
	61	1	59	1	56	39	1	59	2	59	2	59	4	0	0	81
	76	0	5	0	5	40	1	5	1	5	1	5		1	0	90
	63	1	4	0		41							4	0	0	33
	40	1	1	0	1	42	1	1	1	1	1	1		1	1	69
	43	1	11	1	7	43	1	11	1	11	1	11		0	0	68
	23	0	2	0		44								0		12
	13	1	7	1	6	45	1	5	1	5	1	7	1	0	0	41
	70	1	3	0	2	46	1	3	1	3	1	3		0	0	63
	24	0	3	0		47			0		0			0	0	23
	28	1	3	0		48		3	1	3	1	3	3			17
	46	0	5	0	4	49	1	4	1	4	1	5	1	0	0	39
	64	1	1	0	1	50	1	1	1	1	1	1		1	0	102
	62	1	7	1	4	51	1	4	1	4	1	4	2	1		48
	84	1	7	1		52		7	1	7	1	7	7			24
	76	0	4	0	1	53	1	1	1	1	1	1	1	0	1	51
	27	1	4	0	4	54	1	4	1	4	1	4		0	0	57
	79	1	3	0	3	55	1	3	1	3	1	3		1		79
	62	0	6	0		56		6	1	6	1	6		0	1	54
	44	1	8	1	7	57		8	1	8	1	8		0	0	71
	49	1	2	0		58		2	1			2				37
	56.0172		385				37									52
2012
2012-01-01	age	sex	ICU length of stay	LOS > 6 d	MV length			catheter duration	n catheter	artrial line duration	n arterial line	urinary tube duration	NIV duration	death	immunosuppression	SAPS II
	22	1	3	0		1		3	1			3		0	0	22
	72	1	14	1		2		13	1	13	1	13	10	0	1	43
	81	1	11	1	11	3	1	11	1	11	1	11		1	0	91
	25	0	2	0		4						2				15
	84	0	2	0		5						2	2	0	0	71
	84	0	2	0		6						2		0		71
	79	1	1	0	1	7	1	1	1	1	1	1		1	0	90
	57	0	6	0		8				6	1	6	6	0		40
	24	0	4	0		9										34
	33	0	17	1	17	10	1	34	2	17	1	17		0	0	58
	61	1	2	0		11						2	2		0	20
	79	0	30	1	25	12	1	30	1	16	1	30		0	0	52
	63	1	6	0		13				6	1		6	0	1	27
	55	0	15	1	12	14	1			10	1	15		0	0	22
	74	1	3	0		15				3	1	3	3	0		25
	83	1	12	1	10	16	1	12	1	12	1	12		1		103
	23	1	5	0		17							3	0	1	21
	78	1	3	0		18						3		0		36
	18	0	2	0		19		2	1			2		0	1	32
	69	1	2	0		20		2	1	2	1	2		0	0	28
	49	1	21	1	14	21	1	21	1	21	1	21	7	0		32
	67	1	22	1	19	22	1	22	1	22	3	22	3	0	0	76
	45	1	4	0		23		4	1	4	1	4		0	0	40
	29	1	4	0	3	24	1	3	1	3	1	3		0	0	42
	35	0	2	0		25		2	1	2	1	2		0	0	18
	64	0	5	0	4	26	1	4	1	4	1	4		0	0	65
	78	1	28	1	26	27	1	26	3	26	1	26	2	0	1	99
	74	1	1	0		28						1		0	0	32
	76	1	7	1		29						7	7	0	0	27
	72	1	2	0		30							2	0	0	25
	37	1	11	1	9	31	1	6	1	9	1	9		0	0	50
	76	1	1	0		32						1		0	0	18
	73	1	12	1		33		12	1	12	1	12	12	0	0	44
	88	0	2	0		34										40
	68	1	18	1	9	35	1	16	2	18	1	18	3	0	0	35
	65	1	8	1		36				8	1	8	8	0	1	66
	24	0	2	0		37								0	0	6
	42	0	5	0	3	38	1	4	1	4	1	5		0	0	58
	76	1	8	1	7	39	1	8	1	8	1	8		0	0	72
	55	0	16	1	16	40	1	16	1	16	1	16		0	1	51
	61	0	1	0		41								1		90
	84	1	17	1	13	42	1	20	2	17	1	17		0	0	30
	34	0	2		1	43	1							0	0	40
	50	1	3	0		44						3		0		38
	68	0	21	1	16	45	1	21	1	21	1	21	5	0	0	58
	63	0	3	0		46						3	3	0	0	29
	63	0	3	0		47						3	3	0	0	25
	57	0	31	1	31	48	1	30	2	30	1	30		1	0	52
	59	1	2	0		49										53
	73	1	36	1	28	50	1	36	1	36	1	36	9	0	0	77
	76	1	5	0	4	51	1	5	1	5	1	5	1	0		71
	83	0	6	0		52						6	6	0	0	50
	70	1	3	0		53		3	1	3	1	3		0	1	30
	24	0	2	0		54		2	1	2	1	2		0	1	28
	61	1	5	0	2	55	1					5	2	0	0	36
	41	1	2	0	2	56	1					2		0		21
	39	1	1	0		57										49
	59		464				24
fev 2012	age	sex	ICU length of stay	LOS > 6 d	MV length			catheter duration	n catheter	artrial line duration	n arterial line	urinary tube duration	NIV duration	death	immunosuppression	SAPS II
	65	1	12	1	7	1	1	24	2	12	1	12	5	0	0	68
	74	0	4	0		2						4	4	0	0	45
	85	0	2	0	2	3	1	2	1	2	1	2		1	0	78
	29	1	4	0		4				4	1	4	4	0	0	17
	62	0	17	1	10	5	1	17	1	17	1	17	7	0	1	64
	59	0	6	0		6		6	1	6	1	6	1	0	1	57
	59	0	3	0	2	7	1	4	2	2	1	2		1	1	89
	49	0	1	0	1	8	1	1	1	1	1	1		1	0	55
	34	0	11	1	11	9	1	11	1	11	1	11		1	0	42
	80	1	16	1	20	10	1	26	2	22	1	22	2	1	0	79
	77	0	1	0	1	11	1	1	1	1	1	1		1	0	59
	64	1	20	1	11	12	1	11	1	20	1	20	10	0	0	47
	49	1	4	0	1	13	1	4	1	4	1	4	4	0	1	44
	85	1	2	0	2	14	1	2	1	2	1	2		1	0	60
	64	1	1	0		15						1		0	0	31
	68	1	3	0		16							3	0	1	25
	76	0	8	1	7	17	1	7	1	7	1	7		1	0	49
	64	0	4	0		18		4	1			4		0	1	62
	64	0	23	1	17	19	1	23	1	23	1	23	5	1	1	60
	77	1	8	1	7	20	1	7	1	7	1	7	1	0	0	52
	79	0	12	1	12	21	1	28	2	26	1	26		1	0	87
	72	1	11	1	8	22	1	8	1	8	1	8	3	0	0	59
	27	0	2	0	1	23	1					2	1	0	0	38
	80	0	3	0	3	24	1	3	1	3	1	3		1	0	63
	63	1	14	1	14	25	1	14	1	14	1	14		1	0	86
	63	1	1	0	1	26	1	1	1	1	1	1		0	0	86
	70	1	3	0		27							3	0	0	49
	34	1	16	1		28						16	14	0	0	32
	84	1	17	1	12	29	1	24	2	17	1	17	3	0	0	75
	33	1	5	0	3	30	1	3	1	3	1	3		0	0	47
	43	0	5	0	4	31	1	5	1	5	1	5		0	0	67
	56	0	23	1	23	32	1	23	1	23	1	23	1	0	0	74
	62	1	44	1	31	33	1	80	4	43	1	43	13	0	0	57
	61	1	29	1	20	34	1	29	2	29	1	29	10	0	0	41
	60	0	2	0		35						2	2	0	0	28
	68	0	5	0		36		5	1	5	1	5	5	0	1	58
	70	0	2	0		37		2	1	2	1	2		0	0	44
	43	0	5	0		38						5	5	0	0	28
	70	0	2	0	2	39	1	2	1	2	1	2		1	0	89
	73	1	2	0	2	40	1	2	1	2	1	2		1	0	80
	49	1	4	0	3	41	1	3	1	3	1	3		0	0	62
	62.0488		357				29									56.9024
2012-03-01	age	sex	ICU length of stay	LOS > 6 d	MV length			catheter duration	n catheter	artrial line duration	n arterial line	urinary tube duration	NIV duration	death	immunosuppression	SAPS II
	20	0	3	0		1						3	3	0	0	27
	52	0	7	1	3	2	1			6	1	7	4	0	0	68
	50	0	5	0		3		5	1	5	1	5		0	0	38
	81	1	2	0	1	4	1	2	1	2	1	2	1	0	0	72
	71	0	19	1	16	5	1	18	3	19	1	19	1	0	0	54
	78	0	1	0		6		1	1	1	1	1		0	0	48
	82	1	11	1	11	7	1	11	1	11	1	11	1	1	0	52
	83	0	3	0		8						3	3	0	0	36
	83	0	5	0		9						5	5	0	0	53
	45	1	2	0		10		1	1			1		0	0	25
	85	1	2	0		11						2		0		50
	78	1	2	0	2	12	1	2	1	2	1	2		1	0	64
	57	0	2	0	2	13	1	2	1	2	1	2		1	0	95
	62	0	4	0	2	14	1	2	1	2	1	4	1	1	1	32
	47	0	6	0	4	15	1	6	1	6	1	6	2	0	0	57
	53	0	19	1	18	16	1	15	2	18	2	18	4	0	1	65
	42	0	2	0		17		2	1	2	1	2		0	1	46
	61	0	10	1		18		10	1	10	1	10	10	0	1	41
	51	1	7	1		19						7	7	0	0	32
	51	0	6	0	4	20	1	4	1	4	1	4		0	0	49
	36	1	2	0		21		2	1			2		0	0	27
	48	0	4	0		22						4	4	0	1	58
	80	0	2	0		23							2	0	0	33
	43	0	5	0	2	24	1					2	2	0	0	35
	86	0	4	0	4	25	1			4	1	4		0	0	87
	86	0	18	1	18	26	1	18	2	18	1	18		1	0	87
	83	0	1	0		27		1	1	1	1	1		0	0	54
	56	1	6	0		28						6	6	0	0	23
	34	1	2	0		29								0	0	18
	32	1	10	1	7	30	1					10		0	0	37
	65	1	5	0	5	31	1	10	2	5	1	5		1	0	57
	65	1	5	0		32						5	5	1	0	36
	33	1	3	0	2	33	1					3		0	0	30
	40	1	8	1	6	34	1	14	2	8	1	8	1	0	0	47
	43	0	3	0	3	35	1	6	2	3	1	3		1	0	85
	25	0	1	0	1	36	1	1	1	1	1	1		0	1	75
	69	0	5	0	3	37	1			5	1	5	1	0	0	38
	79	0	8	1	6	38	1	8	2	8	1	8	2	0	0	72
	28	1	3	0	1	39	1					3		0	0	33
	63	0	7	1	6	40	1	14	2	7	1	7		0	0	53
	70	1	9	1	7	41	1			9	1	9	3	0	0	68
	38	1	11	1	11	42	1			11	1	11		0	0	42
	60	1	6	0		43		6	1	6	1	6	3	0	1	59
	24	1	9	1	8	44	1	9	1	9	1	9	1	0	0	48
	60	1	11	1		45				11	1	11	11	0	0	38
	50	0	4	0	3	46	1					3		0	0	52
	56	0	16	1	11	47	1	16	1	16	1	16	4	0	0	46
	84	1	2	0		48		2	1	2	1	2	2	1	0	86
	84	1	4	0	2	49	1					4	3	1	0	48
	65	1	36	1	20	50	1	41	2	36	1	36	16	0	0	47
	57	1	2	0		51		2	1	2	1	2	2	0	1	32
	59	0	9	1	9	52	1	9	1	9	1	9		0	0	62
	59	0	6	0	6	53	1	6	1	6	1	6		1	0	62
	73	1	2	0	2	54	1	2	1	2	1	2		1		78
	48	0	61	1	61	55	1	61	2	61	1	61	2	1	1	37
	61	0	2	0		56						2		0	0	60
	46	1	6	0		57		6	1	6	1	6		0	1	38
	79	1	10	1	7	58	1	10	1	10	1	10	2	0	0	71
	79	1	18	1	7	59	1	18	1	18	1	18	8	0	0	71
	41	0	29	1	22	60	1	22	1	22	1	22	5	0	0	46
	64	0	11	1	10	61	1	22	0	11	1	11	1	0	0	55
	64	0	12	1	12	62	1	24	2	12	1	12		1	0	64
	70	1	5	0	3	63	1	5	1	5	1	5		0	0	50
	70	1	4	0		64		4	1	4	1	4		0	0	60
	70	1	4	0		65		4	1			4		0	0	68
	34	1	6	0	5	66	1	5	1	5	1	6		0	0	45
	52	1	3	0		67		2	1	2	1	2	2	0	0	34
	78	1	22	1	20	68	1	22	1	22	1	22	3	1	1	49
	62	1	11	1	9	69	1	9	1	9	1	11	2	0	0	83
	38	0	2	0	2	70	1	2	1	2	1	2		1	0	90
	50	0	3	0		71						3		0	0	32
	46	1	1	0	1	72	1	2	2	1	1	1		1	0	102
	25	1	3	0	2	73	1	5	2	2	1	2		0	0	35
	50	0	30	1	24	74	1	60	2	30	1	30	6	1	1	43
	41	0	8	1		75				4	1	8	8	0	0	37
	57	0	5	0	4	76	1	4	1	4	1	4		0	0	32
	42	0	4	0	3	77	1	4	1	4	1	4	1	1	1	68
	40	1	12	1	9	78	1	24	2	12	1	12		0	1 vih	68
	23	1	4	0	3	79	1	4	1	4	1	4		0	0	43
	80	1	4	0		80		4	1	4	1	4	4	0	0	42
	90	1	3	0		81		3	1	3	1	3	3	0	0	42
	73	0	18	1	16	82	1	18	1	18	1	18		0	0	40
	70	0	9	1		83				9	1	9	9	0	0	40
	78	1	5	0	5	84	1	5	1	5	1	5		1	0	80
	28	1	3	0	2	85	1					2		0	0	38
	53	1	6	0		86		6	1	6	1	6	3	0	1	54
	73	1	7	1	7	87	1	7	1	7	1	7		1	0	52
	66	0	2	0		88							2	0	0	32
	23	0	2	0		89						1	1	0	0	29
	33	0	49	1	49	90	1	49	3	49	3	49		0	0	32
	77	1	10	1	4	91	1	4	1	4	1	10	3	0	0	40
	67	1	6	0	6	92	1	6	1	6	1	6		1	0	36
	17	1	21	1		93		42	2	21	1	21		0	1	30
	60	1	37	1	35	94	1	74	2	37	1	37	1	1	0	67
	52	1	8	1	8	95	1	8	1	8	1	8		1	0	47
	71	1	20	1	19	96	1	19	1	19	1	20	2	1	0	43
	69	0	6	0		97							6	0	0	40
	73	1	4	0		98		4	1	4	1	4	4	0	0	30
	78	0	5	0		99							5	0	1	34
	53	1	6	0	6	100	1	6	1	6	1	6		0	0	16
	75	1	4	0		101								0	0	35
	55	1	38	1	35	102	1	37	2	37	1	37	2	1	0	30
	37	0	15	1	9	103	1	30	2	15	1	15	5	0	1	35
	57.7282		911				64									49.534
2012-04-01	age	sex	ICU length of stay	LOS > 6 d	MV length			catheter duration	n catheter	artrial line duration	n arterial line	urinary tube duration	NIV duration	death	immunosuppression	SAPS II
	60	1	10	1		1						10	10	0	0	31
	60	1	6	0	6	2	1	6	1	6	1	6	1	0	0	78
	60	1	13	1	11	3	1	13	1	13	1	13	1	0	0	55
	44	0	2	0		4							2	0	0	30
	61	0	6	0	5	5	1	12	2	6	1	6	1	0	1	121
	80	1	4	0	3	6	1	4	1	4	1	4		0	1	42
	53	1	2	0	2	7	1					2	1	0	0	45
	62	1	15	1	14	8	1	10	1	15	1	15	1	0	0	55
	75	0	10	1	9	9	1	10	1	10	1	10		1	0	74
	38	1	2	0		10						2	2	0	0	28
	63	1	16	1	13	11	1	16	1	16	1	16	3	0	0	59
	60	1	11	1	9	12	1	11	1	11	1	11		0	1	91
	73	0	8	1	4	13	1	15	2	8	1	8	3	0	1	110
	47	1	8	1		14		8	1			8		0	1	55
	59	0	5	0	4	15	1			4	1	4		0	0	41
	24	1	46	1	10	16	1	80	3	46	2	46	9	0	1	43
	84	0	2	0	1	17	1	1	1	1	1	1		0	0	68
	64	0	12	1	10	18	1	12	1	12	1	12	2	0	0	54
	68	1	3	0		19								0	1	34
	31	1	3	0	2	20	1	2	1	2	1	3		0	0	40
	60	0	28	1	28	21	1	28	1	28	1	28		1	1	68
	58	1	9	1	8	22	1	9	1	9	1	9		0	0	45
	37	0	13	1	8	23	1	21	2	13	1	13	2	0	0	36
	70	1	4	0		24						3	3	0	1	45
	71	1	3	0		25								0		44
	73	1	5	0	2	26	1	5	1	5	1	5	2	0	0	39
	61	1	3	0		27								0	0	48
	51	1	4	0	3	28	1	4	1	4	1	4	1	0	0	86
	67	0	3	0	3	29	1	3	1	3	1	3		1	0	72
	66	0	1	0	1	30	1	1	1	1	1	1		1	0	93
	15	0 restée aux urgences	2	0	2	31	1	2	1	2	1	2		0	0	35
	77	1	6	0	5	32	1	6	1	6	1	6		0	0	55
	70	1	5	0	4	33	1	8	2	4	1	5	1	0	1	54
	29	1	5	0		34						5	5	0	0	30
	78	0	6	0	5	35	1	6	1	6	1	6	1	1	0	64
	66	0	16	1	15	36	1	16	1	16	1	16	1	0	0	45
	70	1	2	0		37						2	2	0	0	25
	47	1	11	1	8	38	1	22	2	11	1	11	3	0	0	61
	47	1	1	0		39		1	1			1	1	0	0	61
	38	0	3	0	2	40	1					2		0	0	25
	90	1	1	0		41		1	1	1	1	1	1	0	0	68
	66	0	16	1		42		10	2	16	1	16	16	0	1	36
	64	0	6	0		43				6	1	6	6	0	0	44
	90	0	1	0	1	44	1	1	1	1	1	1		1	0	70
	59.7045		338				30									54.6136
2012-05-01	age	sex	ICU length of stay	LOS > 6 d	MV length			catheter duration	n catheter	artrial line duration	n arterial line	urinary tube duration	NIV duration	death	immunosuppression	SAPS II
	62	0	2	0	2	1	1	2	1	2	1	2		1	0	85
	35	1	2	0		2						2		0	0	25
	64	1	15	1	12	3	1	15	1	15	1	15	1	0	0	56
	52	1	12	1	11	4	1	11	1	10	1	12		0	0	54
	60	0	14	1	8	5	1	28	2	14	1	14	7	0	1	79
	47	1	12	1		6						12	9	0	1	53
	78	1	11	1	9	7	1	9	1	9	1	9	2	0	0	75
	78	1	8	1	4	8	1	8	1	8	1	8	3	0	0	75
	80	1	2	0		9						2	2	0	0	66
	83	0	14	1		10		14	1	14	1	14	14	1	0	42
	66	1	5	0		11				5	1	5	5	0	0	52
	50	1	4	0		12						4	4	0	0	25
	19	0	3	0	2	13	1					3		0	0	41
	68	1	30	1	20	14	1	39	2	30	1	30	8	0	0	68
	85	0	2	0		15		2	1	2	1	2		0	0	62
	48	1	18	1	15	16	1	13	1	15	1	18	1	0	0	46
	67	0	5	0		17		5	1	5	1	5	5	0	0	42
	57	1	2	0	2	18	1	4	1	2	1	2	1	0	1	67
	53	1	32	1	28	19	1	32	1	32	2	32	4	0	0	62
	59	1	6	0	6	20	1	12	2	6	1	6		1	0	67
	58	1	14	1	11	21	1	11	1	11	1	11		0	0	58
	76	1	3	0		22		3	1	3	1	3		0	1	67
	54	0	6	0		23		6	1	6	1	6		0	0	42
	63	0	4	0	4	24	1	8	2	4	1	4		1	0	55
	76	1	10	1	10	25	1	10	1	10	1	10		1	0	93
	69	0	3	0		26						3	3	0	0	46
	65	1	3	0	3	27	1	3	1	3	1	3		1	0	63
	52	0	3	0	2	28	1			2	1	2		0	0	48
	37	0	3	0		29		6	2	3	1	3		0	0	45
	56	1	4	0	4	30	1	4	1	4	1	4		1	0	115
	38	0	5	0	5	31	1	5	1	5	1	5		0	0	57
	78	1	1	0	1	32	1	1	1	1	1	1		1	0	94
	76	0	3	0	3	33	1	3	1	3	1	3		1	0	95
	59	0	2	0	2	34	1	2	1	2	1	2		1	0	95
	45	1	4	0		35						4	4	0	0	23
	28	1	2	0	2	36	1	2	1	2	1	2		0	0	35
	20	0	6	0	4	37	1	6	1	6	1	6	1	0	0	42
	46	1	3	0	2	38	1	2	1	2	1	2		0	0	60
	53	0	9	1		39		18	2	9	1	9	4	0	0	43
	69	1	5	0	5	40	1	10	2	5	1	5		1	0	93
	60	1	4	0	4	41	1	4	1	4	1	4		1	0	64
	58.2683		296				27									60.3659
2012-06-01	age	sex	ICU length of stay	LOS > 6 d	MV length			catheter duration	n catheter	artrial line duration	n arterial line	urinary tube duration	NIV duration	death	immunosuppression	SAPS II
	52	0	5	0	2	1	1	5	1	5	1	5	2	0	0	45
	85	0	7	1	5	2	1	7	1	7	1	7		0	0	85
	46	0	4	0	3	3	1	3	1	3	1	4		0	0	46
	77	1	2	0	2	4	1	4	2	2	1	2		1	0	94
	67	0	4	0		5		4	1900-01-01	4	1	4		0	1	38
	67	0	2	0		6		2	1			2		0	1	51
	67	0	5	0		7		2	1	4	1	4	2	0	1	69
	78	1	1	0		8		1	1	1	1	1		0	0	33
	80	1	23	1	13	9	1	23	1	23	1	23	11	0	0	56
	44	1	6	0	6	10	1	6	1	6	1	6		1	0	48
	73	0	4	0		11						4	3	0	0	33
	67	1	4	0		12							4	0	0	37
	58	1	2	0		13		2	1			2		0	1	50
	65	0	6	0		14							6	0	0	45
	42	1	4	0	2	15	1					4		0	0	30
	28	1	3	0	2	16	1	2	1	2	1	2		0	0	46
	65	0	1	0	1	17	1	1	1	1	1	1		0	0	45
	72	0	11	1	6	18	1	11	1	11	1	11	1	0	0	74
	89	0	2	0		19						2	2	0	0	39
	65	0	2	0		20								0	0	22
	48	1	2	0		21		4	2	2	1	2	1	0	1	45
	66	1	8	1	4	22	1	8	1	8	1	7	1	0	1	85
	27	0	2	0		23						2		0	0	16
	68	0	15	1	15	24	1	30	2	15	1	15		1	0	103
	82	0	2	0		25								0	0	35
	47	0	4	0	3	26	1							0	0	57
	45	1	2	0		27							2	0	0	33
	47	1	3	0		28		3	1			3		0	0	39
	19	0	2	0		29				2	1	2		0	0	38
	79	1	56	1	45	30	1	56	2	56	1	56	11	1	0	90
	66	0	1	0		31		1	1	1	1	1		0	1	43
	53	0	8	1		32		6	1	6	1	6	6	0	0	29
	42	1	7	1	4	33	1	7	1	7	1	7		0	1	98
	71	0	6	0	2	34	1	6	1	6	1	6	2	0	0	30
	86	1	4	0		35						4	3	0	0	32
	86	1	3	0		36						3	3	0	0	30
	69	1	3	0		37						3		0	0	44
	30	1	21	1	4	38	1	42	3	21	1	21	7	0	1	43
	19	1	2	0		39				2	1	2		0	0	20
	64	0	2	0		40						2	2	1	0	85
	46	1	2	3		41		2				3		0	0	48
	56	1	3	0	2	42	1					2		0	0	55
	73	1	4	0	4	43	1	8	2	4	1	4	1	1	0	55
	29	1	3	0		44							2		0	35
	47	0	3	0	2	45	1					2		0	0	52
	39	0	15	1	7	46	1	21	2	15	1	15	3	0	0	70
	65	1	10	1	10	47	1	10	1	10	1	10		1	0	89
	20	0	6	0	3	48	1			6	1	6		0	0	35
	64	0	1	0	1	49	1	1	1	1	1	1		1	0	88
	70	0	3	0	3	50	1	3	1	3	1	3		1	0	59
	65	0	1	0	1	51	1	1	1	1	1	1		1	0	114
	53	0	2	0		52		2	1	2	1	2	2	0	1	45
	53	0	9	1	3	53	1	8	1	8	1	8	3	0	0	59
	55	0	3	0	2	54	1	3	1	3	1	3		0	0	56
	39	1	2	0		55						2		0	0	12
	21	0	2	0		56						2		0	0	29
	57.0714		320				28									51.4643
2012-07-01	age	sex	ICU length of stay	LOS > 6 d	MV length			catheter duration	n catheter	artrial line duration	n arterial line	urinary tube duration	NIV duration	death	immunosuppression	SAPS II
	62	0	3	0	2	1	1	3	1	3	1	3	1	0		55
	87	0	2	0		2		2	1	2	1	2	2	0	0	48
	82	0	5	0		3		10	2	5	1	5	2	0	0	47
	61	1	3	0		4		3	1	3	1	3		0	0	37
	52	0	17	1	9	5	1	17	1	17	1	17	4	0	0	68
	49	0	7	1	4	6	1	7	1	7	1	7	1	0	0	27
	66	0	4	0	3	7	1	8	2	4	1	4		1	1	61
	15	0	5	0		8						4		0	0	16
	70	1	1	0		9							1	0	0
	57	1	6	0	4	10	1	10	2	6	1	6	1	1	0	89
	76	1	6	0	3	11	1	3	1	3	1	3	3	0	0	46
	74	1	3	0	2	12	1	6	1	3	1	3		0		53
	51	1	3	0		13		2	1			3		0	0	35
	82	0	4	0		14						4	3	0	0	48
	54	1	8	1		15		7	1	8	1	8	8	0	0	38
	84	1	17	1	14	16	1	17	1	17	1	17	2	0	0	44
	84	1	6	1		17		6	1	6	1	6	6	0	0	50
	70	1	4	0		18						4	4	0	0	32
	46	1	2	0	2	19	1	2	1	2	1	2		1	0	78
	34	1	2	0	2	20	1	2	1	2	1	2		1	0	88
	80	0	2	0	2	21	1	4	2	2	1	2		1	0	118
	81	1	5	0		22		5	1	5	1	5		0	0	44
	60	1	6	0	6	23	1	6	1	6	1	6		0		42
	43	1	14	1	10	24	1	14	1	14	1	14	1	0	0	60
	83	0	1	0		25						1		0	0	62
	54	1	4	0		26		4	1	4	1	4	2	0	1	58
	20	1	13	1	13	27	1	13	1	13	1	13		1	0	51
	59	1	23	1	10	28	1	23	1	23	1	23	11	0	0	38
	50	0	3	0		29		3	1			3		0	0	33
	30	1	6	0		30		12	2	6	1	6		0	1	39
	57	0	3	0		31						3		0	0	35
	62	1	21	1		32		40	2	21	1	21	21	0	0	71
	57	1	17	1	13	33	1	17	1	17	1	17		0	0	29
	25	0	2	0		34							2	0	0	38
	54	1	4	0		35		4	1			4	2	0	0	40
	86	0	2	0	2	36	1	2	1	2	1	2		1	0	77
	80	1	12	1	8	37	1	12	1	12	1	12	4	0	0	67
	80	1	5	0		38		5	1	5	1	5	5	0	0	46
	69	0	3	0		39		3	1	3	1	3		0	0	42
	74	1	25	1	21	40	1	25	2	25	1	25	3	0	0	73
	52	1	17	1	17	41	1	17	1	17	1	17		1	0	84
	65	0	1	0		42		1	1	1	1	1		0	0	24
	65	0	4	0		43		4	1	4	1	4		0	0	58
	65	0	2	0	2	44	1	4	2	2	1	2		1	0	110
	91	1	1	0		45						1	1	0	0	45
	38	1	2	0	1	46	1	2	1	2	1	2		0	0	43
	47	1	3	0	2	47	1	3	1	3	1	3		0	0	37
	53	0	6	0	3	48	1	12	2	6	1	6	3	1	1	47
	30	1	3	0	2	49	1	3	1	3	1	3		0	0	29
	44	1	16	1	10	50	1	16	1	16	1	16	5	0	1	52
	79	1	13	1	12	51	1	13	1	13	1	13	1	0	1	57
	65	0	1	0	1	52	1	1	1	1	1	1		0	0	80
	65	0	4	0	4	53	1	4	1	4	1	4		0	0	80
	42	1	2	0	2	54	1	2	1	2	1	2		1	1	78
	37	1	2	0		55		2	1	2	1	2	1	0	0	16
	68	0	4	0		56		4	1	4	1	4		0	0	46
	68	0	1	0	1	57	1	1	1	1	1	1		0	0	46
	33	1	1	0	1	58	1	1	1	1	1	1		0	0	56
	57	1	1	0		59		1	1	1	1	1		0	0	46
	35	0	3	0	2	60	1	2	1	2	1	3		0	0	41
	56	0	7	1	7	61	1	7	1	7	1	7		1	0	62
	62	1	20	1	15	62	1	20	1	20	2	20	5	0	0	87
	71	0	3	0		63		3	1	3	1	3		0	1	35
	48	1	9	1		64		9	1	9	1	9		0	1	54
	67	1	23	1	20	65	1	23	1	23	1	23	2	1	1	58
	45	1	5	0	4	66	1	5	1	5	1	5		0	0	47
	62	0	5	0		67		5	1	5	1	5	5	0	1	49
	63	0	2	0	1	68	1					2		0	0	36
	63	1	26	1	26	69	1	26	1	26	1	26		1	0	32
	73	1	24	1	24	70	1	40	2	24	1	24	1	1	1	51
	48		4	0		71								0	0	16
	49	1	2	0	1	72	1					2		0	1	78
	71		2	0		73		2	1	2	1	2	2	0	1	64
	19		3	0		74						2		0	0	29
	54		21	1	15	75	1	21	2	21	1	21	5	0	0	56
	78		4	0		76		4	1	4	1	4	4	0	0	65
	46		1	0		77		1	1	1	1	1		0	0	69
	67	0	12	1	8	78	1	24	2	12	1	12	2	0	0	59
	18		2	0		79						2		0	0	16
	20		4	0	3	80	1	4	1	4	1	4		0	0	45
	68	1	2	0	2	81	1	2	1	2	1	2		1	0	98
	57		2	0	2	82	1	2	1	2	1	2		1	0	98
	88		4	0		83				4	1	4	4	0	0	41
	81		2	0		84							2	0	0	46
	81		3	0		85							3	0	0	46
	81		3	0		86							3	0	0	46
	62		4	0		87		4	2	4	1	4	3	0	0	42
	46	1	4	0	3	88	1	3	1			4		0	0	51
	25	0	3	0	2	89	1	2	1	2	1	2		0	0	42
	90	0	12	1		90		16	2	12	1	12	12	0	0	53
	71	0	1	0	1	91	1	1	1	1	1	1		1	0	95
	51	0	6	0	4	92	1	6	1	6	1	6		0	0	66
	74	1	6	0	4	93	1	6	1	6	1	6	1	0	0	21
	19	0	2	0		94		2	1			2		0	0	27
	62	1	5	0		95		5	1	5	1	5		0	0	31
	67		4	0	1	96	1	4	1	4	1	4	1	0	0	52
	63		8	1		97						6	6	0	0	27
	57	0	4	0	4	98	1	4	1	4	1	4		0	0	54
	87		2	0		99		2	1	2	1	2		0	0	43
	22	1	3	0		100								0	1	26
	65	1	1	0		101								0		51.6263
	58.9703		626				53
aout 2012	age	sex	ICU length of stay	LOS > 6 d	MV length			catheter duration	n catheter	artrial line duration	n arterial line	urinary tube duration	NIV duration	death	immunosuppression	SAPS II
	55	0	2	0		1				2	1	2	2	0	0	25
	76	1	3	0		2
	19	1	9	1	7	3	1	9	1	9	1	9	2	0	0	70
	19	1	2	0		4						2		0	0	20
	30	1	3	0	2	5	1					2		0	0	50
	77	1	7	1	5	6	1	7	1	7	1	7	1	1		87
	52	1	2	0		7								0	0
	43		2	0		8						2		0	1	62
	78	0	2	0		9
	64	1	8	1		10								1	0	72
	50	0	12	1	10	11	1	24	2	12	1	12		0	0	71
	47	0	10	1		12										63
	70	0	9	1	8	13	1	9	1	9	1	9		0	0	60
	80	0	11	1		14								0		72
	80	0	1	0		15								1	0
	78	1	14	1		16		14	1	14	1	14		0	0	54
	83	1	5	0		17
	72	0	15	1		18								1	0	54
	60	0	11	1		19										56
	63	1	5	0		20				4	1	5	5	0	1	61
	63	1	19	1	12	21	1	24	2	12	1	12	5	0	1	64
	24	1	30	1	24	22	1	25	2	27	1	30	4	0	0	49
	64	1	3	0		23		3	1	3	1	3		0	1	42
	67	1	5	0		24							3	0	0	46
	53	0	3	0		25						3		0	1	46
	36	1	6	0		26		4	1	4	1		5	0	0	35
	89	0	4	0	4	27	1	4	1	4	1	4		1	0	99
	18	0	4	0		28
	43	0	3	0	2	29	1	2	1	2	1	3	1	0	0	30
	44	0	3	0		30
	58	1	4	0		31								0	1	30
	62	1	11	1		32		7	1	11	1	11	8		1	30
	76	1	7	0		33								1
	65	0	2	0	2	34	1	2	1	2	1	2		0	0	45
	64	0	2	0		35								0	1
	62	0	9	1	8	36	1			8	1	8	1	0	0	49
	38	0	2	0		37
	60	0	3	0		38
	60	1	8	1		39							1	0	1	60
	49	1	6	0	4	40	1	4	1	4	1	4		0	1	70
	25	0	4	0		41								0	0	55
	84	1	2	0	2	42	1	2	1	2	1	2		0	0	85
	83	0	5	0		43		3	1	3	1	5		0	0	49
	18	1	1	0		44
	23	1	2	0		45								0	0
	34	0	5	0		46				5	1	5	3	0	0	39
	75	0	3	0		47		3	1	3	1	3		0	0	71
	76	1	33	1	27	48	1	33	2	33	1	33		1	0	96
	26	1	1	0		49
	66	0	19	1	13	50	1	19	2	19	2	19	6	0	0	77
	74	1	6	0	6	51	1	6	1	6	1	6			0	99
	90	0	5	0		52		4	1	4	1	4	4	0	1	40
	25	1	5	0	2	53	1	5	1	5	1	5	2	0	1	68
	52	0	1	0	1	54	1	1	1	1	1	1		0	0	84
	75	0	3	0		55						3	3	0	0	36
	34	0	5	1		56		5	5	5	1	5		0	1	58
	48	1	1	0	1	57	1	1	1	1	1	1		1	0	90
	69	1	2	0		58		aile 2 ??????????????????????????????
	65	1	4	0	2	59	1	4	1	4	1	4		0	1	62
	66	1	21	1		60									0	62
	60	0	3	0		61								0	1	37
	83	0	3	0	2	62	1	3	1	3	1	3	1	0	0	44
	60	1	2	0		63						2	2	0	0	62
	60	0	22	1	19	64	1	42	2	22	1	22	1	0	0	69
	58	1	3	0		65								0	0	37
	77	1	13	1		66								0	0	97
	54	0	4	0		67
	43	1	14	1	7	68	1	15	1	15	1	14	2	0	0	60
	57.2647		459				23									58.6346
2012-09-01	age	sex	ICU length of stay	LOS > 6 d	MV length			catheter duration	n catheter	artrial line duration	n arterial line	urinary tube duration	NIV duration	death	immunosuppression	SAPS II
	84	1	2	0		1								0	0	32
	63	0	8	1	2	2	1	8	1	8	1	8		0	0	32
	45	1	2	0		3								0	0	25
	40	0	17	1	10	4	1	17	1	17	1	17	8	0	0	52
	64	0	12	1	9	5	1	20	2	12	1	12	1	0	0	57
	28	1	3	0	2	6	1					3		0	0	29
	18	1	3	0		7								0	0	20
	74	1	24	1	17	8	1	24	1	24	1	24	8	1	0	90
	57	1	2	0		9		2	1			2		0	1	28
	40	0	7	1	7	10	1	7	1	7	1	7		1	0	76
	61	1	6	0		11				6	1	6	6	0	0	30
	51	1	6	0	4	12	1					6	1	0	0	27
	50	1	6	0	6	13	1	10	2	6	1	6		1	0	53
	33	0	9	1	5	14	1	9	1	9	1	9		0	0	51
	25	1	9	1	9	15	1	12	2	9	1	9		1	0	52
	84	1	4	0	3	16	1	4	1	4	1	4		0	0	47
	75	1	1	0		17							1	0	0	28
	66	0	3	0	2	18	1	3	1	3	1	3		0	0	53
	51	1	3	0	2	19	1					3		0	1	39
	78	0	4	0	3	20	1	4	1	4	1	4	1	1	1	51
	80	1	3	0	3	21	1	3	1	3	1	3		1	0	46
	35	0	8	1	4	22	1			5	1	8	1	0	0	24
	29	1	3	0		23						3	3	0	0	18
	15	0	5	0		24		5	1	5	1	5		0	0	32
	44	0	3	0	2	25	1	2	1	2	1	3		0	0	55
	63	1	4	0		26		4	1	4	1	4		0	0	38
	33	0	4	0		27		4	1	4	1	4		0	0	23
	70	0	3	0		28						3		0	1	53
	22	0	2	0		29		2	1	2	1	2		0	0	25
	26	0	4	0	3	30	1			3	1	4		0	0	39
	42	0	4	0		31				3	1	3		0	0	33
	78	1	2	0	2	32	1	4	2	2	1	2		1	0	85
	85	0	4	0		33				2	1	4	2	0	0	36
	57	0	4	0	3	34	1	4	1	4	1	4	1	0	0	36
	27	0	2	0	2	35	1			2	1	2		0	0	24
	62	1	4	0	1	36	1	3	1	3	1	4		1	1	45
	64	0	14	1	5	37	1	14	1	14	1	14	8			39
	68	1	14	1	6	38	1	14	1	14	1	14	8	0	0	32
	39	0	6	0		39		6	1	6	1	6		0	0	22
	58	0	7	1	2	40	1		1	7	1	7	6	0	1	72
	72	0	11	1	8	41	1	11	1	11	1	8	3	1	1	64
	52.5854		242				26									41.7805
2012-10-01	age	sex	ICU length of stay	LOS > 6 d	MV length			catheter duration	n catheter	artrial line duration	n arterial line	urinary tube duration	NIV duration	death	immunosuppression	SAPS II
	86		2	0	1	1	1	2	1	2	1	2		0	0	60
	51	1	38	1	30	2	1	38	1	38	1	38	7	0	1	68
	84	1	11	1	3	3	1	11	1	11	1	11	6	0	0	59
	68	0	3	0		4						3		0	0	38
	76	0	4	0		5		5	2	4	1	5		0	0	47
	74	1	8	1		6						8	7	0	1	47
	63	1	7	1		7		7	1	7	1	7	7	0	0	27
	31	0	3	0		8						3
	56	1	2	0	1	9	1	2	1	2	1	2		0	0	42
	64	1	18	1	16	10	1	18	1	18	1	18	1	0	0	46
	64	0	3	0		11		3	1	3	1	3	1	0	1	50
	63	0	5	0		12				5	1	5	5	0	0	31
	59	0	16	1	10	13	1	32	2	16	1	16	2	0	0	24
	69	1	1	0	1	14	1	1	1	1	1	1		1	1	102
	76	0	1	0	1	15	1	1	1	1	1	1		1	0	92
	58	0	9	1	5	16	1	17	2	9	1	9	4	0	1	97
	63	0	3	0	1	17	1	3	1	3	1	3		0	1	49
	85	1	13	1	13	18	1	26	2	13	1	13		1	0	85
	66.1111		147				11									56.7059
2012-11-01	age	sex	ICU length of stay	LOS > 6 d	MV length			catheter duration	n catheter	artrial line duration	n arterial line	urinary tube duration	NIV duration	death	immunosuppression	SAPS II
	90	0	1	0		1				1	1	1	1	0	0	35
	14	0	6	0		2		6	1	6	1	6	6	0	1	42
	63	0	4	0		3				4	1	4	4	0	0	31
	56	1	6	0	5	4	1	6	1	6	1	6		0	0	56
	63	1	2	0	2	5	1	2	1	2	1	2		1	0	79
	43	1	3	0	3	6	1	3	1	3	1	3		1	0	75
	41	1	5	0	3	7	1	5	1			5		0	0	55
	39	0	2	0		8		2	1	2	1	2		0	1	28
	53	0	3	0	2	9	1	2	1	2	1	3		0	0	52
	31	1	11	1	7	10	1	10	1	10	1	10		0	0	51
	46	1	14	1	10	11	1	14	1	14	1	14		0	0	53
	68	1	25	1	15	12	1	25	1	25	1	25	11	0	0	49
	74	1	5	0	5	13	1	5	1	5	1	5		1	0	60
	33	0	1	0		14		1	1	1	1	1		0	0	21
	83	0	3	0		15				3	1	3		0	0	55
	84	0	10	1	3	16	1	7	1	7	1	10	7	0	0	43
	74	0	16	1	12	17	1	16	1	16	1	16	4	0	0	46
	21	1	8	1		18		7	1			7		0	1	22
	80	1	19	1		19		19	1	19	1	19	11	0	0	59
	62	0	14	1	10	20	1	25	2	14	1	14	3	1	0	75
	58	0	20	1	20	21	1	20	1	20	1	20	1	1	1	61
	60	1	12	1	8	22	1	12	1	12	1	12		0	0	56
	76	1	4	0		23				4	1	4	4	0	0	40
	66	0	12	1	6	24	1	8	1	7	1	12		0	0	40
	79	0	19	1	18	25	1	19	1	19	1	19	1	0	0	55
	75	0	8	1		26				8	1	8	8	0	0	42
	81	1	4	0	4	27	1	4	1	4	1	4		0	0	43
	70	1	6	0		28		6	1	6	1	6	6	0	1	75
	61	0	4	0		29						3		0	0	38
	65	0	5	0	4	30	1	5	1	5	1	5	3	0	0	57
	93	0	3	1	2	31	1					3			0	68
	48	1	2	0		32						2		0	1	32
	70	1	34	1	34	33	1	68	2	34	1	34		1	0	68
	53	0	2	0	2	34	1	4	2	2	1	2		1	0	89
	87	1	6	0	6	35	1	6	1	6	1	6		1	0	78
	46	0	7	1		36		7	1	7	1	7	7	0	1	38
	85	0	2	0		37		2	1	2	1	2		0	0	32
	33	0	6	0	6	38	1	6	1	6	1	6	1	0	0	45
	70	0	6	0	3	39	1	6	1	6	1	6		0	0	39
	70	1	7	1	6	40	1	7	1	7	1	7		0	0	73
	38	1	17	1	11	41	1	24	2	17	1	17	6	0	0	31
	68	1	23	1	14	42	1	33	2	23	1	23	2	1	0	79
	79		16	1	10	43	1	11	1	16	1	16	3	0	0	63
	61		16	1	10	44	1	16	1	16	1	16	6	0	0	42
	61.5909		399				29									51.6136
dec 2012	age	sex	ICU length of stay	LOS > 6 d	MV length			catheter duration	n catheter	artrial line duration	n arterial line	urinary tube duration	NIV duration	death	immunosuppression	SAPS II
	63	1	3	0	2	1	1	3	1	3	1	3	1	0	0	48
	19	1	2	0		2		2	1	2	1	2		0	1	37
	62	1	4	0		3						4	1	0	0	44
	40	0	7	1	4	4	1	7	1	7	1	7	1	0	0	51
	57	1	9	1		5				9	1	9	9	0	0	33
	70	1	10	1	10	6	1	10	1	10	1	10		1	1	88
	45	0	1	0	1	7	1	1	1	1	1	1		1	0	89
	75	1	48	1		8								1	1	62
	31	1	20	1	19	9	1	40	2	20	1	20	2	1	1	50
	78	0	2	0	2	10	1	2	1	2	1	2		1	0	101
	76	1	7	1	3	11	1	7	1	7	1	7	3	0	0	55
	66	0	3	0	1	12	1	3	1	3	1	3		0	0	42
	36	1	5	0		13		5	1			5		0	1	63
	55.2308		121				8									58.6923
2013
2013
		age	sex	ICU length of stay	LOS > 6 d	MV length			catheter duration	n catheter	artrial line duration	n arterial line	urinary tube duration	NIV duration	death	immunosuppression	SAPS II
2013-05-01		68	0	2	0		1								0	0	31
		33	0	3	0		2						3		0	0	34
		70	1	5	0	2	3	1	5	1	5	1	5	1	0	0	65
		31	1	2	0		4						2	1	0	0	29
		51	0	3	0		5		3	1	3	1	3		0	1	31
		51	0	1	0		6		2	2	1	1	1	1	0	0	39
		56	1	4	0	4	7	1	8	1	4	1	4		1	0	60
		88	1	2	0		8		2	1	2	1	2	2	0	0	35
		63	1	12	1		9				12	1	12	12	0	0	28
		67	1	6	0		10				6	1	6	6	0	0	23
		48	1	3	0	2	11	1	3	1	3	1	3		0	0	38
		64	1	2	0		12		2	1	2	1	2	2	0	0	57
		82	1	13	1	9	13	1	13	1	13	1	13		0	0	54
		53	1	8	1		14		8	1	8	1	8		0	0	35
		24	1	9	1	9	15	1	9	1	9	1	9	1	0	0	75
		68	1	2	0		16		2	1	2	1	2		0	0	54
		43	0	3	0		17						3		0	0	42
		51	0	2	0	2	18	1	1	2	1	2	1		1	0	85
		77	0	4	0		19				4	1	4	4	0	0	28
		61	0	6	0	5	20	1	6	1	6	1	6	1	0	1	60
		63	1	6	0	4	21	1	8	2	4	1	4	2	0	0	51
		63	1	2	0		22		2	1	2	1	2		0	0	37
		63	1	2	0	1	23	1	2	1	2	1	2		0	0	51
		79	1	2	0	2	24	1	2	1	2	1	2		1	0	65
		45	0	15	1	11	25	1	15	1	15	1	15	1	0	0	46
		78	1	3	0		26						3		0	0	30
		72	1	2	0		27		3	2	2	1	1		0	0	51
		58	0	8	1	8	28	1	8	1	8	1	8		0	0	42
		60	0	3	0		29						3		0	0	18
		76	1	6	0		30		12	2	6	1	6		0	0	45
		95	0	2	0	2	31	1	2	1	2	1	2		1	0	80
		63	0	2	0		32		2	1	2	1	2		0	0	37
		53	1	8	1	7	33	1	8	1	8	1	8	1	0	0	70
		20	0	4	0	3	34	1	3	1	3	1	4	1	0	0	42
		20	0	8	1	7	35	1	8	1	8	1	8		0	0	43
		37	1	2	0		36				2	1	2	1	0	0	30
		44	1	57	1	57	37	1	96	3	57	1	57	1	0	0	53
		81	0	3	0		38		3	1	3	1	3		0	1	46
		27	1	2	0	2	39	1	4	2	2	1	2		1	0	94
		74	1	19	1	19	40	1	19	1	19	1	19		1	0	57
		62	1	6	0	6	41	1	6	1	6	1	6		0	0	66
		65	1	6	0		42				6	1	6	6	0	0	48
		50	1	3	0		43						3	3	0	0	40
		56	1	6	0	6	44	1	6	1	6	1	6		1	0	84
		55	0	36	1	21	45	1	36	1	36	1	36	7	0	0	84
		46	0	7	1	3	46		7	1	7	1	7		0	0	52
		30	1	2	0		47				2	1	2		0	0	17
		64	0	3	0	2	48	1	2	1	2	1	2	1	0	0	34
		78	1	4	0	2	49	1	8	2	4	1	4	2	0	1	62
		49	0	3	0	2	50	1	3	1	3	1	3		0	0	50
		35	1	5	0	2	51	1	5	1	5	1	5		0	0	26
		63	1	3	0	3	52	1	3	1	3	1	3		0	0	69
		57.1731		332				27									48.5192
	2013-06-01	20	1	13	1		1		13	1	13	1	13		0	1	46
		42	1	1	0		2		1	1	1	1	1		0	0	52
		42	1	11	1	7	3	1	11	1	11	1	11	3	0	0	42
		47	1	2	0		4		2	1			2		0	0	22
		80	1	14	1	9	5	1	14	1	14	1	14	1	0	0	88
		26	1	7	1	7	6	1	7	1	7	1	7		1	0	70
		89	0	5	0	5	7	1	5	1	5	1	5		1	0	83
		63	0	5	0		8				5	1	5	5	0	0	26
		66	0	14	1	7	9	1	14	1	14	1	14	3	0	0	54
		58	0	10	1	7	10	1	10	1	10	1	10		0	0	31
		77	1	2	0	1	11	1	2	1	2	1	2		0	0	99
		37	0	2	0	2	12	1	2	1	2	1	2		1	0	52
		74	1	4	0	4	13	1	4	1	4	1	4		1	0	75
		86	0	5	0		14						5	5	0	0	12
		77	1	4	0	3	15	1	4	1	4	1	4		0	0	77
		67	1	4	0	4	16	1	4	1	4	1	4		0	1	81
		52	1	41	1	20	17	1	42	2	41	2	41	21	0	0	26
		64	1	4	0	4	18	1	4	1	4	1	4		0	0	60
		18	1	29	1	29	19	1	29	1	29	1	29		1	0	38
		54	0	2	0		20						2		0	0	25
		87	1	12	1	11	21	1	12	1	12	1	12		0	1	62
		61	1	1	0		22		1	1	1	1	1		0	1	26
		68	1	5	0		23							5	0	0	37
		60	0	6	0		24		6	1	6	1	6	6	1	0	49
		33	1	1	0		25		1	1	1	1	1		0	0	28
		75	1	26	1	19	26	1	26	1	26	1	26	7	0	0	80
		37	1	1	0		27						1		0	0	23
		49	1	14	1	14	28	1	14	1	14	1	14		1	0	71
		48	0	19	1	19	29	1	19	1	19	1	19		0	0	60
		70	1	2	0		30				2	1	2	2	0	0	38
		28	0	2	0		31						2		0	0	36
		47	1	1	0		32						1		0	0	25
		64	1	6	0	5	33	1	6	1	6	1	6		0	0	24
		76	0	3	0		34		6	2	3	1	3		0	1	36
		78	1	4	0	3	35	1	4	1	4	1	4	1	0	0	45
		78	1	7	1	6	36	1	7	1	7	1	7		0	0	57
		76	1	9	1	1	37	1	9	1	9	1	9	9	0	1	45
		60	0	1	0		38		1	1	1	1	1	1	0	0	35
		43	0	3	0	2	39	1	3	1	3	1	3		0	0	44
		81	0	5	0	3	40	1	5	1	5	1	5		0	0	69
		49	1	3	0	2	41	1	3	1	3	1	3		0	0	45
		17	1	7	1	5	42	1	7	1	7	1	7	3	0	0	41
		65	0	2	0	2	43	1	2	1	2	1	2		0	0	31
		75	0	3	0		44				3	1	3	3	0	1	35
		20	0	12	1	10	45	1	12	1	12	1	12	3	0	0	74
		86	0	5	0		46		5	1	5	1	5		0	0	42
		88	0	1	0	1	47	1	1	1	1	1	1		1	0	86
		57.8817		340				29									48.7452
	2013-07-01	71	1	4	0	4	1	1	4	1	4	1	4		1	0	84
		47	0	1	0		2								0	0	16
		20	1	14	1	14	3	1	28	2	14	1	14	2	1	1	37
		83	0	9	1	8	4	1	9	1	9	1	9		0	0	40
		62	0	3	0	2	5	1	3	1	3	1	3		0	0	55
		57	1	2	0		6		2	1	2	1	2		0	0	34
		71	1	3	0		7				3	1	3	3	0	0	42
		72	0	15	1	14	8	1	28	2	14	1	15		0	0	68
		75	1	15	1	15	9	1	15	1	15	1	15		1	0	77
		73	1	12	1	12	10	1	24	2	12	1	12	2	0	0	61
		77	1	3	0	3	11	1	3	1	3	1	3		0	0	96
		23	0	2	0		12		2	1	2	1	2		0	1	36
		78	0	3	0	2	13	1	3	1	3	1	3		0	0	46
		35	0	8	1	4	14	1	8	1	8	1	8	2	0	0	32
		55	1	2	0		15						2		0	0	37
		61	1	9	1	7	16	1	18	2	9	1	9		0	0	96
		16	0	4	0		17						4	2	0	0	19
		76	1	8	1	6	18	1	8	1	8	1	8	1	0	0	76
		77	1	3	0	2	19	1	3	1	3	1	3	3	0	0	77
		77	1	9	1	3	20	1	9	1	9	1	9	5	0	0	45
		64	1	2	0		21				2	1	2	2	0	1	30
		51	0	1	0	1	22	1	1	1	1	1	1		1	0	75
		47	1	1	0		23		1	1	1	1	1	1	0	0	30
		44	1	3	0	2	24	1	3	1	3	1	3		0	0	58
		39	1	6	0	2	25	1	6	1	6	1	6	5	0	0	52
		52	1	9	1	3	26	1	9	1	9	1	9	6	0	0	33
		48	1	6	0	5	27	1	6	1	6	1	6		0	0	42
		54	0	2	0		28		2	1	2	1	2		0	0	18
		79	1	6	0	6	29	1	6	1	6	1	6		1	1	77
		78	0	1	0		30		1	1	1	1	1	1	0	0	45
		67	0	3	0		31		3	1	3	1	3		0	1	51
		67	0	33	1	24	32	1	53	2	33	1	33	5	0	1	44
		25	1	20	1	16	33	1	40	2	20	1	20	5	0	0	45
		29	0	3	0		34				3	1	3	3	0	0	18
		91	1	5	0	4	35	1	5	1	5	1	5		0	0	77
		48	0	1	0		36		1	1	1	1	1		0	0	28
		56	0	3	0	1	37	1	3	1	3	1	3		0	0	52
		59	1	1	0	1	38	1	1	1	1	1	1	1	1	0	78
		87	1	3	0	3	39	1	3	1	3	1	3		1	0	77
		8	1	1	0	1	40	1	2	2	1	1	1		1	0	80
		74	1	5	0	5	41	1	5	1	5	1	5		1	0	57
		62	1	2	0		42		2	1	2	1	2	2	0	1	75
		74	1	1	0	1	43	1	1	1	1	1	1		1	0	85
		78	1	4	0	2	44	1	4	1	4	1	4	2	1	0	67
		17	0	1	0	1	45	1	1	1	1	1	1		1	0	95
		66	1	2	0	2	46	1	2	1	2	1	2		1	1	70
		47	0	3	0		47		3	1	3	1	3		0	1	35
		48	1	2	0	2	48	1	2	1	2	1	2		0	0	40
		69	0	8	1	2	49	1	16	2	6	1	8	6	1	0	40
		50	1	3	0		50				3	1	3	3	0	0	29
		64	1	28	1	28	51	1	50	2	28	1	28		1	0	94
		57	1	7	1	4	52	1	7	1	7	1	7	2	0	0	54
[truncated: 200 more rows]

## Sheet: all biological data
																							Euros						Euros/ICU patient days
		n patient		patient ICU days	age	SAPS 2	% MV	biochemistry		delocalized biochemistry		hematology		immunology		pharmacology		parasitology		virology			biochemistry	delocalized biochemistry	hematology	pharmacology	virology	TOTAL	biochemistry	delocalized biochemistry	hematology	pharmacology	virology	TOTAL
		unit 1	unit 2	unit 1	unit 1	unit 1	unit 1	unit 1	unit 2	unit 1	unit 2	unit 1	unit 2	unit 1	unit 2	unit 1	unit 2	unit 1	unit 2	unit 1	unit 2		unit 1	unit 1	unit 1	unit 1	unit 1	unit 1	unit 1	unit 1	unit 1	unit 1	unit 1	unit 1
2010	january	79	65	319	59	50	74	10475	13197	39	63	900	1388			162	185			26	38		58592	218	6297	3221	2246	70574	183.674	0.683386	19.7398	10.0972	7.04075	221.235
	february	80	66	435	62	53	74	9736	9039	32	11	999	1249			106	146			172	111		53894	183	7371	2159	10680	74287	123.894	0.42069	16.9448	4.96322	24.5517	170.775
	march	82	58	311	58	53	74	11285	10089	1337	293	1410	1341			136	134			197	199		62605	7464	11779	2973	8926	93747	201.302	24	37.8746	9.55949	28.701	301.437
	april	71	55	375	60	59	61	9180	9806	1512	234	1140	1311			96	170	9	5	224	147		51081	8437	8301	2286	12717	82822	136.216	22.4987	22.136	6.096	33.912	220.859
	may	63	73	333	58	46	50	10682	8647	2046	116	1083	918	34	5	112	106	2		115	131		61278	11417	8307	2415	4729	88146	184.018	34.2853	24.9459	7.25225	14.2012	264.703
	june	54	48	295	57	53	56	9578	6848	1842	60	1305	1010	73	24	115	78	2	5	133	149		54645	10281	9312	2465	4973	81676	185.237	34.8508	31.5661	8.35593	16.8576	276.868
	july	72	56	316	59	52	67	11089	8406	2209	87	1406	1232	82	68	182	126	8	6	121	134		65038	12373	9928	3968	5075	96382	205.816	39.1551	31.4177	12.557	16.0601	305.006
	august	73	48	381	57	51	59	11034	6933	1458	99	1787	828	93	59	196	137	9	5	238	69		58336	8164	12679	4177	10888	94244	153.113	21.4278	33.2782	10.9633	28.5774	247.36
	sept	55	56	297	53	51	60	8350	6868	916	36	1333	997	58	45	82	152	10	3	96	128		41677	5107	9434	1920	5881	64019	140.327	17.1953	31.7643	6.46465	19.8013	215.552
	oct	70	58	292	66	54	58	9027	8352	1556	106	1276	1091	37	35	147	150	8	8	97	60		50985	8751	9436	3686	4896	77754	174.606	29.9692	32.3151	12.6233	16.7671	266.281
	nov	95	49	368	62	54	68	8781	9657	2068	90	1322	1130	92	5	125	153	7	16	224	193		51940	11574	9520	2796	8803	84633	141.141	31.4511	25.8696	7.59783	23.9212	229.981
	dec	81	43	416	55	54	68	9132	10364	1756	63	1224	1294	48	41	101	92	11	9	143	104		51596	9873	9537	2319	6782	80107	124.029	23.7332	22.9255	5.57452	16.3029	192.565
	TOT	875	675	4138				118349	108206	16771	1258	15185	13789	517	282	1560	1629	66	57	1786	1463		661667	93842	111901	34385	86596	988391	159.9	22.6781	27.0423	8.30957	20.927	238.857
	mean				58.8333	52.5	64.0833
	SD				3.43335	3.06001	7.90234
2011	january	70	67	377	61	52	67	5467	10084	1432	75	985	1303	32	46	102	204	3	4	95	128		31893	7975	7024	2130	4207	53229	84.5968	21.1538	18.6313	5.64987	11.1592	141.191
	february	80	54	395	58	54	77	4165	9896	588	51	850	1221	62	45	118	139	7	10	141	154		20063	3281	6270	2358	11655	43627	50.7924	8.30633	15.8734	5.96962	29.5063	110.448
	march	66	54	363	63	55	72	3229	9103	5	233	731	835	77	73	96	124	8	7	171	203		11536	32	5430	1976	11032	30006	31.7796	0.0881543	14.9587	5.44353	30.3912	82.6612
	april	55	58	334	59	50	56	2690	8684	66	20	760	887	26	23	82	120	6	7	93	127		9461	337	5813	1793	5969	23373	28.3263	1.00898	17.4042	5.36826	17.8713	69.979
	may	63	56	428	62	56	58	3251	8926	83	27	949	1561	81	59	107	148	8	7	91	93		12803	468	7269	2203	4947	27690	29.9136	1.09346	16.9836	5.1472	11.5584	64.6963
	june	72	51	371	58	55	67	3566	8720	73	79	1047	1370	55	140	71	134	7	11	75	139		14705	428	8024	1434	3442	28033	39.6361	1.15364	21.628	3.86523	9.27763	75.5606
	july	72	44	279	60	46	53	3612	9488	6	27	627	1427	40	74	75	120	3	7	54	167		23256	33	4727	1504	2949	32469	83.3548	0.11828	16.9427	5.39068	10.5699	116.376
	august	86	48	347	63	52	58	4472	8483	62	183	866	1457	54	35	113	149	6	11	105	166		26823	350	7176	2260	4627	41236	77.2997	1.00865	20.6801	6.51297	13.3343	118.836
	sept	87	54	492	57	52	56	4376	6346	116	19	865	827	132	31	108	104	2	6	80	107		26542	682	6532	2153	4902	40811	53.9472	1.38618	13.2764	4.37602	9.96341	82.9492
	oct	63	51	347	59	60	83	5055	6971	18	12	954	933	20	18	129	100	2	9	34	65		30198	100	7180	2753	984	41215	87.0259	0.288184	20.6916	7.93372	2.83573	118.775
	nov	78	51	315	59	55	54	4909	7917	23	12	944	1142	7	41	114	83	10	8	105	126		29433	133	6987	2334	6644	45531	93.4381	0.422222	22.181	7.40952	21.0921	144.543
	dec	91	46	385	56	52	64	6175	9375	24	6	1030	1231	69	28	150	80	5	3	150	113		37226	134	7789	1922	6374	53445	96.6909	0.348052	20.2312	4.99221	16.5558	138.818
	TOT	883	634	4433				50967	103993	2496	744	10608	14194	655	613	1265	1505	67	90	1194	1588		273939	13953	80221	24820	67732	460665	61.7954	3.14753	18.0963	5.59892	15.279	103.917
	mean				59.5833	53.25	63.75
	SD				2.2747	3.46738	9.68715
2012	january	87	43	464	59	49	42	5821	8324	117	21	972	965	52	10	145	101	6	3	132	74		37755	669	7640	2869	7787	56720	81.3685	1.44181	16.4655	6.18319	16.7823	122.241
	february	75	56	357	62	57	71	5626	8779	34	15	1208	1175	44	16	114	115	15	5	168	71		36495	187	10157	2321	9280	58440	102.227	0.52381	28.451	6.5014	25.9944	163.697
	march	95	51	911	58	50	62	6756	8627	59	6	1149	1137	20	15	95	99	0	4	100	70		42340	333	9011	1864	6756	60304	46.4764	0.365532	9.89133	2.0461	7.41603	66.1954
	april	80	51	338	60	55	68	7475	9195	42	12	1195	1163	8	68	170	141	12	5	151	149		46759	235	9092	4011	8178	68275	138.34	0.695266	26.8994	11.8669	24.1953	201.997
	may	73	53	296	58	60	66	5350	8446	15	12	952	1026	6	23	101	207	8	3	75	64		32182	86	8410	2149	3707	46534	108.723	0.290541	28.4122	7.26014	12.5236	157.209
	june	72	62	320	57	51	50	5359	7802	252	30	907	1027	53	58	126	168	2	7	107	204		30899	1442	8196	2835	7589	50961	96.5594	4.50625	25.6125	8.85938	23.7156	159.253
	july	84	51	626	59	52	52	5679	8631	27	24	899	1022	66	35	127	180	5	5	120	139		32380	151	7848	2691	5535	48605	51.7252	0.241214	12.5367	4.29872	8.84185	77.6438
	august	82	62	459	57	59	34	5926	8773	30	57	957	1264	53	84	118	136	4	4	113	110		35113	170	8235	2280	7774	53572	76.4989	0.37037	17.9412	4.96732	16.9368	116.715
	sept	67	56	242	53	42	63	4957	8469	56	13	874	1143	75	24	77	137	1	10	128	98		29367	323	8195	1594	6316	45795	121.351	1.33471	33.8636	6.58678	26.0992	189.236
	oct	84	53	147	66	57	61	7360	9299	0	26	1180	1306	72	18	151	152	12	7	120	85		39520	0	10834	3227	8153	61734	268.844	0	73.7007	21.9524	55.4626	419.959
	nov	94	60	399	62	52	66	6376	7151	53	27	1095	1397	41	55	131	106	12	7	104	86		39144	293	9574	2677	5073	56761	98.1053	0.734336	23.995	6.70927	12.7143	142.258
	dec	90	60	121	55	59	62	7278	7854	44	27	1455	1100	40	54	214	135	18	12	159	132		43994	234	14045	4928	8712	71913	363.587	1.93388	116.074	40.7273	72	594.322
	TOT	983	658	4680				73963	101350	729	270	12843	13725	530	460	1569	1677	95	72	1477	1282		445948	4123	111237	33446	84860	679614	95.288	0.880983	23.7686	7.14658	18.1325	145.217
	mean				58.8333	53.5833	58.0833
	SD				3.43335	5.26495	11.261
2013	january
	february
	march
	april
	may	87	56	332	57	49	52	6970	6908	48	43	1673	1177	38	58	129	128	48	41	154	177		41602	261	12993	2576	7983	65415	125.307	0.786145	39.1355	7.75904	24.0452	197.033
	june	90	62	340	58	49	62	5954	6785	49	20	1229	1307	35	97	113	150	24	57	101	201		34531	271	10360	2608	5384	53154	101.562	0.797059	30.4706	7.67059	15.8353	156.335
	july	95	67	326	58	51	66	6983	8638	33	47	1619	1498	145	106	168	111	59	45	273	145		38523	177	11406	3274	15933	69313	118.169	0.542945	34.9877	10.0429	48.8742	212.617
	august	76	58	360	58	51	64	5514	7795	12	23	1147	1792	62	95	96	124	44	14	141	193		31232	67	7992	1855	6893	48039	86.7556	0.186111	22.2	5.15278	19.1472	133.442
	sept	83	54	272	59	52	74	7132	7796	71	69	1645	1527	102	47	117	150	25	34	132	115		37842	435	11634	2560	7095	59566	139.125	1.59926	42.7721	9.41176	26.0846	218.993
	oct	82	68	425	59	52	73	8521	7563	57	67	1953	1423	145	62	176	106	96	26	247	168		45464	362	13352	3697	10913	73788	106.974	0.851765	31.4165	8.69882	25.6776	173.619
	nov	61	60	272	59	52	60	5878	8054	49	30	1082	1567	25	74	121	114	125	61	256	130		33169	282	7831	2766	10059	54107	121.945	1.03676	28.7904	10.1691	36.9816	198.923
	dec
	TOT	574	425	2327	58.2857	50.8571	64.4286																262363	1855	75568	19336	64260	423382	112.747	0.797164	32.4744	8.30941	27.615	181.943
	mean				0.755929	1.34519	7.61265
	SD
	TOTAUX
	MOY TOT
